# Supplementary material for: cpubi4 Is Essential for Development and Virulence in Chestnut Blight Fungus
Source: Front Microbiol. 2018 Jun 15;9:1286. doi: 10.3389/fmicb.2018.01286 (PMC6013588; doi:10.3389/fmicb.2018.01286)
Supplement: Supplementary file 1 [file Table_1.XLSX]

## Sheet: Sheet1
Supplementary Table 1. Primer sequences used in the manuscript
Primera	Sequence(5' - 3')	Purpose	Fragment size (bp)
cpubi4 rt F	CTTTCAGACTACAACATCCAG	cpubi4 transcript quantification	185
cpubi4 rt R	TATGCTACCAAGCGTCTCCCT
cpubi1 rt F	CTGTCCGACTACAACATCCAG	cpubi1 transcript quantification	169
cpubi1 rt R	ACCGAACCAGAACGCCGAGAA
cpubi3 rt F	CTGTCCGACTACAACATCCAG	cpubi3 transcript quantification	160
cpubi3 rt R	CGACCTTGTAGTACTTGAGCACC
18S rt F	ACGCTGGCTTCTTAGAGGGACT	18s rRNA transcript quantification	180
18S rt R	CAGCACGACAGAGTTTCACAAG
cpubi4 F	TCAACACACTGATGAGAGACGAGG	Amplification of cpubi4 genomic region	2300
cpubi4 R	GGTCTTGCAGAAAGCGGCAG
cpubi4 LFb	GGTGGGGTTGGTTACAAGCC	Amplification of cpubi4 left side flanking region	780
cpubi4 LR	ATATCATCTTCTGTCGACCTGCAGGCGCTGATGATGAGAGATTGGG
cpubi4 RF	TCTTTCTAGAGGATCCCCGGGTACCGCCACCACGCAGACGCCGTTC	Amplification of cpubi4 right side flanking region	761
cpubi4 RR	ACCGTTAGAAGCTCCGCGTG
Hyg-F	CTGAAATAAAGGGAGGAAGGG	Amplification of hygromycin resistant cassette	2146
Hyg-R	AGGACACACATTCATCGTAGG
cpubi4 comp F	AAACCGCGGCTGTCCAGTGGAAGATGGTATCAGA	Amplification of cpubi4 complementary fragment	4031
cpubi4 comp R	AAAGTTAACTGAACCGGGCTTTTGTCTCC
a Primer names indicated as "rt F" realtime PCR forward, "rt R" realtime PCR reverse, "F" forward, "R" reverse,"LF" forward left flanking, "LR" reverse left flanking, "RF" forward right flanking, "RR" reverse left flanking", "comp F" complementary forward primer, "comp R" complementary reverse primer.
b The primer sequences of cpubi4 LF and cpubi4 RF are with adaptamers of the hygromycin phosphotransferase gene, using to fusion with the hyg gene.
