# Supplementary material for: cpubi4 Is Essential for Development and Virulence in Chestnut Blight Fungus
Source: Front Microbiol. 2018 Jun 15;9:1286. doi: 10.3389/fmicb.2018.01286 (PMC6013588; doi:10.3389/fmicb.2018.01286)
Supplement: Supplementary file 2 [file Table_2.XLSX]

## Sheet: sheet 1
Supplementary Table 2. di-Gly-Lys containing peptides isolated by affinity immunoprecipitation
Protein ID	Protein Description	Positions within proteins	Amino acid	Modified sequence	Position in peptide	Charge	m/z	Mass error [ppm]	Intensity
									Δcpubi4_1	Δcpubi4_2	Δcpubi4_3	DK80_1	DK80_2	DK80_3
104955	Acetyl-CoA carboxylase	2286	K	_EALLK(gl)QLSS_	5	2	551.809	-0.040367	0	6871200	8529900	13402000	29967000	22080000
104955	Acetyl-CoA carboxylase	2248	K	_VAALK(gl)AEATR_	5	2	572.328	-0.12229	15217000	7167100	4178900	6257500	12666000	7005500
104955	Acetyl-CoA carboxylase	2263	K	_THIAELLVDK(gl)NAFEGVR_	10	3	676.029	-0.32675	0	0	0	0	0	7534900
104955	Acetyl-CoA carboxylase	1861	K	_WMSFVPDK(gl)R_	8	3	427.213	0.13709	0	0	0	0	0	0
104955	Acetyl-CoA carboxylase	1009	K	_NNLVVALLEEYRPNK(gl)PNVGNVGK_	15	3	884.48	-0.13778	0	3535400	3206000	0	0	0
104955	Acetyl-CoA carboxylase	2103	K	_NDPTYSTLK(gl)K_	9	2	640.828	0.17449	0	0	5125100	98640000	109570000	67804000
104955	Acetyl-CoA carboxylase	1250	K	_NAVIANLEGK(gl)R_	10	3	433.577	-0.2012	39378000	59686000	22435000	52823000	77776000	53999000
104955	Acetyl-CoA carboxylase	2104	K	_K(gl)ALATAQSSGAPK_	1	2	672.368	-0.31527	6586700	4290900	0	7491900	10320000	10245000
104955	Acetyl-CoA carboxylase	2085	K	_GGVLEPEGIIGIKYRK(gl)_	16	3	615.019	0.89537	0	0	0	0	4485300	5681000
104955	Acetyl-CoA carboxylase	2082	K	_GGVLEPEGIIGIK(gl)YR_	13	3	572.321	-1.4079	0	1308800	0	21566000	0	25158000
104955	Acetyl-CoA carboxylase	1352	K	_FK(gl)IKPVFTENK_	2	2	732.914	-0.82163	0	0	0	18017000	18077000	20136000
104955	Acetyl-CoA carboxylase	2087	K	_DK(gl)QLATMAR_	2	2	574.298	0.18927	0	0	0	16234000	16924000	17409000
104955	Acetyl-CoA carboxylase	2221	K	_AWSGIAK(gl)FDKSDR_	7	2	797.902	1.4127	0	0	2345700	42870000	134760000	173900000
105107	--	1210	K	_VEAVAESSGAEPSQSGSLTK(gl)R_	20	2	1102.54	0.16157	32875000	38467000	33943000	85710000	73486000	108890000
105107	--	1181	K	_NAASPEASPDQQTSDAAAEASSPEEVVK(gl)SR_	28	3	1048.48	0.79927	0	0	9292700	0	0	0
105107	--	1125	K	_EIK(gl)GPEDVEPAK_	3	2	713.365	1.8517	5391200	20175000	14459000	22077000	6276200	29107000
107674	--	370	K	_QVAVAGHDLIK(gl)QGGR_	11	3	554.973	0.047968	0	0	0	0	0	0
107783	26S proteasome non-ATPase regulatory subunit 1	1059	K	_VTTEK(gl)APLANQATGGAGSASR_	5	2	1051.04	-0.18066	14574000	7439700	8508400	219570000	88532000	122320000
107783	26S proteasome non-ATPase regulatory subunit 1	1054	K	_K(gl)VTTEKAPLANQATGGAGSASR_	1	3	743.724	-0.063761	6206400	6058400	0	0	36083000	0
107810	--	215	K	_RSAEVLTTEGK(gl)_	11	2	652.844	-0.078271	0	0	0	0	0	0
108946	--	1128	K	_MVK(gl)TEEENNVTPEVK_	3	2	930.954	0.16578	84816000	55660000	42944000	23504000	29644000	59510000
215272	Vacuolar protein sorting-associated protein 13	1803	K	_TAATK(gl)GAQSTSR_	5	3	431.557	-0.35259	0	0	0	7906800	9397700	11288000
215272	Vacuolar protein sorting-associated protein 13	2205	K	_IYDK(gl)NTK_	4	2	498.261	0.042182	0	0	0	26795000	32479000	41578000
215459	Glycogen debranching enzyme	1500	K	_TEAFQQVTK(gl)R_	9	2	661.347	-0.56959	0	0	1191200	14421000	17367000	31057000
215598	Dynactin, 150 kDa isoform	1311	K	_LPDLSGK(gl)MIPGSNTGNVQIVGSR_	7	3	818.764	-1.0342	0	0	0	0	0	0
223454	Peroxiredoxin-1	7	K	_TK(gl)AFVQK(gl)PAPAFTATTVLETGEFK_	7	2	1405.74	2.7771	2374500	2678300	2681700	62912000	81149000	79999000
223454	Peroxiredoxin-1	2	K	_TK(gl)AFVQK(gl)PAPAFTATTVLETGEFK_	2	2	1405.74	2.7771	0	0	0	0	0	0
225412	Chitin synthase 6	1557	K	_VVIGEK(gl)GQK_	6	3	357.877	-0.34164	0	21303000	18590000	31349000	30657000	41433000
225412	Chitin synthase 6	1599	K	_RGNYNEK(gl)GNIADTVQPLYDPAGGMAGDYELDDMK_	7	3	1277.91	-0.74499	53171000	52467000	0	66548000	29339000	63010000
225654	Linear gramicidin synthase subunit D	1001	K	_TRPILEDVFGVQRPK(gl)IDDK(gl)LLR_	19	5	568.122	0.21574	0	0	0	9423000	24701000	0
225654	Linear gramicidin synthase subunit D	1236	K	_VTSVQPGNVATELLSMSTDQEAVK(gl)K_	24	3	916.136	0.57536	0	4041300	0	0	74405000	0
225654	Linear gramicidin synthase subunit D	1237	K	_K(gl)YGEPSGAK_	1	2	525.764	0.30309	0	4041300	2923900	48881000	78800000	61107000
235334	Fatty acid synthase subunit beta	1373	K	_TIDGDLLK(gl)LVHLSNQFR_	8	3	695.048	-0.31211	0	1038200	0	0	0	4994600
235334	Fatty acid synthase subunit beta	1746	K	_NNPK(gl)ELTIHFGGPR_	4	3	565.297	-0.18674	0	0	0	18963000	17196000	37097000
235334	Fatty acid synthase subunit beta	1360	K	_AITK(gl)PIFPR_	4	3	386.233	-0.45327	0	0	1569500	15303000	21020000	20041000
235380	--	1296	K	_GLSAK(gl)GTNDLTR_	5	2	673.855	0.22087	0	3596300	0	0	0	0
235435	Myosin-2	1026	K	_FEESAANVK(gl)R_	9	2	632.818	-0.2521	0	48469000	30004000	53595000	61322000	81296000
246487	Oligomycin resistance ATP-dependent permease YOR1	1555	K	_LAEGENGESAGTDDVVDEK(gl)KDE_	19	3	807.689	-0.21833	0	0	0	8334100	0	12645000
247557	Chitinase 1	4	K	_MNLK(gl)MAPLPSPDLPR_	4	3	598.652	-1.3626	0	0	0	31406000	43900000	51291000
249749	Polarized growth protein rax2	1235	K	_IPPQELLESLGK(gl)GRPGAPTI_	12	2	1094.11	1.5768	6351200	6387400	7637800	90476000	110100000	128600000
258232	Target of rapamycin complex 1 subunit mip1	1383	K	_LK(gl)PQEAMVR_	2	3	395.885	-0.0035634	0	0	0	12691000	28482000	26273000
259982	Glucose-6-phosphate 1-epimerase	1995	K	_STSESK(gl)QSDGSAADTNVK_	6	3	642.628	0.13064	0	0	0	0	0	4097000
263130	Pyruvate carboxylase	1066	K	_VLILK(gl)QLAVGPLSEHTGQR_	5	4	544.067	-0.043994	0	0	0	23768000	18221000	18419000
263555	Sterol 3-beta-glucosyltransferase UGT80B1	1086	K	_QGQGGQEK(gl)GAATGQQPPAFPER_	8	3	785.048	0.64609	0	0	0	0	0	14098000
263555	Sterol 3-beta-glucosyltransferase UGT80B1	1078	K	_IAGGK(gl)QGQGGQEK_	5	3	457.904	0.056561	0	0	0	0	4696400	6948900
264164	Probable clathrin heavy chain	1531	K	_WEK(gl)SIALSK_	3	2	588.325	0.90649	0	0	0	7452400	0	9374400
264164	Probable clathrin heavy chain	1543	K	_QDKLWK(gl)DAIETSALSSK_	6	3	678.688	1.2356	0	664770	0	6574600	7913800	9636200
265684	Vigilin 1	1090	K	_ITGQEAAVEKAK(gl)_	12	3	453.581	2.9712	0	0	0	9015500	15421000	0
265684	Vigilin 1	1088	K	_ITGQEAAVEK(gl)AK_	10	2	679.867	1.8717	0	0	0	0	6110400	0
266577	General negative regulator of transcription subunit 1	1250	K	_NCAISMVK(gl)ATAGSLALVTSK_	8	3	712.71	-0.027841	0	0	0	0	0	5096100
267836	eIF-2-alpha kinase activator GCN1	2299	K	_TSEASLK(gl)PFVTQITGPLIR_	7	3	724.739	0.43186	0	0	0	10184000	14205000	12994000
269287	AP-1 complex subunit gamma-1	1262	K	_VLGAASQGTK(gl)K_	10	2	587.333	0.97887	0	0	0	0	0	0
270038	Lovastatin diketide synthase LovF	1401	K	_VLSLAK(gl)SNASVICTASPETSEPILSEK_	6	3	982.509	0.42877	4027000	2982800	3606100	0	0	0
102152	Synaptobrevin homolog ykt6	13	K	_VAQATK(gl)PGQR_	6	2	585.323	2.0351	0	0	0	0	0	0
102152	Synaptobrevin homolog ykt6	7	K	_TLFAGK(gl)VAQATKPGQR_	6	3	596.336	-1.3291	0	0	0	0	7917900	0
323282	Histone H2B	58	K	_HAVSEGTK(gl)AVTK_	8	2	671.36	-0.2765	162620000	28870000	105530000	361430000	289320000	323120000
325464	Eukaryotic translation initiation factor 4 gamma	1237	K	_EGESK(gl)EAALMSEEYYK_	5	2	989.441	0.27264	2572400	0	0	0	0	0
326436	Cullin-associated NEDD8-dissociated protein 1, C-terminal part	1087	K	_LNK(gl)LLGDSSPSFR_	3	2	774.412	-0.19928	0	0	0	0	0	0
327126	--	1320	K	_HINEDPAMGVKK(gl)_	12	3	484.914	-2.7112	8317700	0	0	9729200	6555700	11852000
327126	--	1319	K	_HINEDPAMGVK(gl)K_	11	3	484.914	-0.16305	8317700	0	0	0	0	0
327509	Uncharacterized protein PYUK71.03c	1203	K	_AQEVNLILDGK(gl)SGNLR_	11	3	614.334	0.84258	0	0	2481100	0	18644000	22818000
327755	Lovastatin diketide synthase LovF	2261	K	_TALAAAASPSTGLESTQDTDEK(gl)R_	22	3	812.061	-0.28104	0	0	0	0	0	5235300
327755	Lovastatin diketide synthase LovF	1487	K	_VNK(gl)AGTVLVPR_	3	3	423.254	0.14181	0	0	0	0	0	12238000
328545	Nuclear poly(A) polymerase 1	1673	K	_DAIILGDVQGVYPVDK(gl)QTADVR_	16	3	829.434	0.52711	0	0	0	0	0	2222800
328725	Uncharacterized protein RSN1	1260	K	_ISNEGTALDSK(gl)VR_	11	2	752.392	0.85979	0	0	0	0	0	0
328806	Ubiquitin-activating enzyme E1 1	1003	K	_LSELVETVSQK(gl)PIPAHQK_	11	4	530.294	-0.1674	0	0	0	44251000	48054000	54068000
328904	Protein pyrABCN	1156	K	_ELTSFDK(gl)AR_	7	2	590.801	0.5077	0	0	0	10213000	9183500	10028000
329517	Extragenic suppressor of kinetochore protein 1	1444	K	_KTESGAEEEK(gl)R_	10	3	459.892	0.21391	0	19011000	0	0	0	0
329877	Protein SPT23	1241	K	_K(gl)CATLYDQQQEMQQAER_	1	3	747.672	-0.66018	8912000	7383700	8845100	0	0	0
329877	Protein SPT23	1225	K	_GASTQQGDLDTK(gl)TASAAR_	12	3	631.308	0.11239	105140000	52172000	39873000	17776000	12027000	39574000
330068	Putative glutamate synthase	1051	K	_LGGK(gl)SNTGEGGEDPER_	4	3	572.931	-0.67621	0	0	0	13905000	9927400	11566000
330068	Putative glutamate synthase	2076	K	_VEWVK(gl)NEQGGWVVQDK_	5	2	1008	0.13735	0	4201700	1758600	15602000	15237000	19762000
330087	Cell wall alpha-1,3-glucan synthase ags1	1898	K	_K(gl)DFQLQK_	1	2	510.777	0.88616	0	0	0	5885300	0	12465000
330992	Quinate permease	20	K	_(ac)AEAESQKVENMEEPGLTEK(gl)PIIDHVEPVTADWR_	19	4	976.723	0.081672	0	0	0	26908000	13414000	29509000
331015	Heat shock protein SSB1	1008	K	_LVTK(gl)AMSSR_	4	2	553.803	-0.56396	0	0	0	9714100	11344000	12829000
331295	--	1316	K	_AAVAAPAAASDAKGTVK(gl)_	17	2	806.936	0.23823	0	5493900	45550000	340010000	356320000	3421000
331295	--	1312	K	_AAVAAPAAASDAK(gl)GTVKAK(gl)_	13	3	642.685	0.050981	40565000	34477000	14641000	763240000	897940000	1338400000
331295	--	1318	K	_AAVAAPAAASDAK(gl)GTVKAK(gl)_	19	3	642.685	0.050981	0	0	0	5148500	0	0
331295	--	1870	K	_TSQAETAK(gl)LSTDKK_	8	2	811.423	0.05613	0	0	0	117610000	68324000	106960000
331295	--	1632	K	_QK(gl)AAAAAEGGK_	2	2	558.294	0.32309	0	0	3461800	0	11156000	11793000
331295	--	1836	K	_IAGAAELEK(gl)TPGIK_	9	2	756.425	0.078063	7435800	12426000	12457000	11315000	9845500	44344000
331295	--	1646	K	_AVDVK(gl)VSGFQSSLLASAK_	5	3	641.018	0.77713	0	0	0	0	0	0
331295	--	1641	K	_AAAAAEGGK(gl)AVDVK_	9	3	457.912	-0.47577	0	35320000	25111000	42292000	48617000	42729000
331295	--	1368	K	_QIWPELGSNAK(gl)YGFPK_	11	3	650.335	-1.2798	0	0	0	0	4498600	0
331295	--	1106	K	_MADTYEKK(gl)_	8	2	550.258	1.1548	0	0	0	0	0	0
331295	--	1105	K	_MADTYEK(gl)K_	7	2	550.258	0.40771	0	0	0	0	0	0
331295	--	1249	K	_GSGQQNSAAAVGTAVALMGAVQEKTEKK(gl)_	28	4	712.117	-0.97889	0	0	0	10764000	13758000	18719000
331295	--	1248	K	_GSGQQNSAAAVGTAVALMGAVQEKTEK(gl)_	27	3	906.456	-0.51941	0	4184000	0	0	16339000	12064000
331295	--	1245	K	_GSGQQNSAAAVGTAVALMGAVQEK(gl)TEK_	24	3	906.456	0.015914	4274700	0	3077700	0	0	0
331295	--	1056	K	_AAEK(gl)LQTVLYK_	4	3	459.929	-0.30534	0	0	0	22485000	35072000	32851000
332350	Cell wall alpha-1,3-glucan synthase ags1	1137	K	_SALHLGGEK(gl)YQSISAASK_	9	3	654.341	-0.2354	9083400	3298700	10564000	6350400	19127000	6801900
332737	ATP-dependent helicase fft2	1072	K	_LITK(gl)GTIDELIYK_	4	3	540.978	0.2774	0	1872200	2849500	0	0	0
333070	Proteasome component ECM29	2422	K	_NSKNPVSK(gl)QK_	8	3	415.23	-1.3077	0	0	0	0	0	11145000
333070	Proteasome component ECM29	1208	K	_ALVK(gl)DSNAVAEK_	4	3	453.581	0.37294	0	41488000	0	4990300	0	18919000
333589	Probable drug/proton antiporter YHK8	5	K	_(ac)SDEK(gl)EDAR_	4	2	553.241	-0.35361	9272100	0	0	13712000	6712500	10091000
333796	--	753	K	_LDQLK(gl)ADLEK_	5	2	643.851	-0.0072992	0	4679000	0	17041000	18821000	0
333916	Putative general negative regulator of transcription C16C9.04c	1496	K	_K(gl)EAEKLEK_	1	3	363.536	-0.27773	16524000	0	0	0	0	0
334320	--	1487	K	_SLK(gl)DVVVKDEVGGHAFAAAASTTSGK_	3	3	887.128	0.85037	14308000	3849400	9998100	0	0	0
334320	--	2378	K	_FFDLK(gl)GGQSVVNTPFGGPLEAETAPK_	5	3	940.812	0.50917	4499600	5210400	6278100	0	0	0
334320	--	1492	K	_DVVVK(gl)DEVGGHAFAAAASTTSGK_	5	3	777.724	0.85753	15209000	8130200	1513400	0	0	0
335178	--	1173	K	_K(gl)LCNVLLDYLSSR_	1	3	565.635	0.16239	0	0	0	3699500	4604900	5614700
335289	Anucleate primary sterigmata protein A	1787	K	_EMYEK(gl)QDR_	5	3	404.849	0.67145	0	0	0	14399000	31625000	44837000
336492	CENP-A multicopy suppressor protein 2	1090	K	_TSAGLDGGSK(gl)NALTGK_	10	2	795.908	-0.60364	0	4052900	4101200	0	0	0
338634	Fatty acid synthase subunit alpha	1398	K	_ENPGK(gl)FPSPLLDIK_	5	2	834.951	2.6235	0	0	0	0	0	0
338927	E3 ubiquitin-protein ligase TOM1-like	3139	K	_TVAEPAAGNEIK(gl)TQR_	12	2	849.942	0.085927	1980000	0	0	0	0	0
341202	Exodeoxyribonuclease 1	1071	K	_LAAK(gl)IAALR_	4	2	520.832	-0.071969	0	4977000	4827100	0	0	0
342336	Cell wall alpha-1,3-glucan synthase mok13	1881	K	_NAK(gl)LGIDSR_	3	2	544.296	0.13692	0	0	2080100	34136000	52430000	48810000
342336	Cell wall alpha-1,3-glucan synthase mok13	1131	K	_LFISLDGLLKPSDADEK(gl)R_	17	4	533.54	-0.038031	0	0	0	60716000	60719000	86412000
342336	Cell wall alpha-1,3-glucan synthase mok13	1825	K	_HDMK(gl)LQK_	4	2	507.263	-0.017826	0	0	0	15183000	8629200	16165000
342768	Uncharacterized protein M6_Spy0233	15	K	_(ac)ASQYYPPPPTSAKK(gl)_	14	2	845.925	-0.072942	6701500	4079300	4210100	5645200	8788600	0
342768	Uncharacterized protein M6_Spy0233	14	K	_(ac)ASQYYPPPPTSAK(gl)K_	13	2	845.925	-1.0252	0	0	0	0	0	8635300
343203	Anucleate primary sterigmata protein A	1332	K	_VGGWK(gl)DEYWGYSR_	5	3	572.93	0.84985	0	18257000	20360000	6648500	8790100	4791800
346534	Transcriptional regulatory protein SIN3	1566	K	_EGLVLK(gl)ICVNTAK_	6	2	779.935	0.4176	0	0	0	30410000	32350000	32369000
353180	Protein MLP1 homolog	1481	K	_LTSVQTELDQAVQEK(gl)SALEAR_	15	3	810.754	0.33135	0	0	0	0	0	0
353852	V-type proton ATPase catalytic subunit A	1241	K	_FEQPSDGQEAVSKK(gl)_	14	3	555.269	1.589	0	0	0	0	0	0
353852	V-type proton ATPase catalytic subunit A	1201	K	_LMVGFHDEAQK(gl)AIAQGQSWAK_	11	3	810.406	1.4033	0	0	0	0	0	0
353852	V-type proton ATPase catalytic subunit A	1128	K	_IK(gl)QLLSDSEELDQVVQLVGK_	2	3	785.764	-0.13838	12593000	8369300	3709300	25782000	23460000	43634000
50909	--	23	K	_GGDSCVCAQK(gl)ATCSCGAKPALQCSCDK_	10	3	1030.76	0.58504	0	0	0	0	0	0
50909	--	13	K	_(ac)ATIAKPSTCCGK(gl)GGDSCVCAQK_	12	3	838.04	-0.65635	0	0	0	9104400	7793000	0
50909	--	6	K	_(ac)ATIAK(gl)PSTCCGK_	5	2	725.345	-0.37046	0	0	0	7695200	23098000	7021200
62671	--	25	K	_EFSIQPIDDTNKDQGK(gl)GFIDAIK_	16	3	898.452	-0.54509	6710400	0	0	0	0	0
62671	--	9	K	_(ac)ADQNQQEK(gl)EFSIQPIDDTNKDQGK_	8	3	978.123	-0.51751	13474000	9462300	0	21462000	0	13060000
67838	--	1080	K	_SIAPVAYIPLQLGGK(gl)ENEPVR_	15	3	789.101	-0.39575	1746700	1032300	0	34862000	45208000	40619000
71445	--	29	K	_IK(gl)QVEATNK_	2	2	572.82	-0.59397	21200000	0	0	0	0	0
96090	G patch domain-containing protein 1	1101	K	_QDGIFSGLK(gl)R_	9	2	617.831	-0.57413	15306000	6029400	4538700	0	0	0
96495	Metal resistance protein YCF1	1004	K	_LTDEETAPSK(gl)TR_	10	2	731.363	0.070609	16957000	0	0	10991000	8879900	11490000
225654	Linear gramicidin synthase subunit D	997	K	_TRPILEDVFGVQRPK(gl)IDDK(gl)LLR_	15	5	568.122	0.21574	0	0	0	127800000	150090000	149450000
331295	--	997	K	_YVIDTEK(gl)QR_	7	3	422.554	0.67237	11088000	18570000	9679800	8694900	13121000	0
96495	Metal resistance protein YCF1	994	K	_GK(gl)LTDEETAPSK_	2	2	695.346	0.45972	44508000	11901000	0	11260000	12545000	12540000
102565	40S ribosomal protein S11-A	99	K	_EYLHFIPK(gl)YSR_	8	3	522.94	-0.40143	1939000	0	0	0	0	0
223454	Peroxiredoxin-1	99	K	_KQGGLGEDLK(gl)LPLVADKNFK_	10	4	571.822	-0.17912	0	0	1353400	19637000	27231000	2102900
278859	Superoxide dismutase	99	K	_GSVQDK(gl)FVK_	6	2	561.301	0.66115	0	6805200	0	16189000	13528000	15494000
245225	--	99	K	_STTNVNIK(gl)GSSPDCQVWPGKDHWK_	8	3	952.456	-0.55318	6999100	7527500	0	57297000	34296000	57873000
258754	Pyruvate kinase	99	K	_QVAIALDTK(gl)GPEIR_	9	2	812.954	0.04307	16625000	63947000	51884000	182090000	167560000	211270000
326436	Cullin-associated NEDD8-dissociated protein 1, C-terminal part	99	K	_IPSNLIAPLIEK(gl)VTTMR_	12	3	670.719	-0.51998	0	0	0	0	0	5132600
327242	Sulfate adenylyltransferase	99	K	_SEIEELALK(gl)PGKR_	9	4	396.724	-0.55235	0	0	0	0	8928700	7491100
102150	Profilin	98	K	_SK(gl)QAILVGHHGEAGVAGNATQTVESLKDYLVGQGY_	2	5	743.18	0.15183	0	0	0	11352000	0	47796000
273510	3-hydroxybenzoate 4-monooxygenase	98	K	_ADGLQPK(gl)TIETFR_	7	3	530.614	-1.227	0	0	0	0	0	0
328228	--	98	K	_VAPGAGDASGFSEK(gl)GAPA_	14	2	851.905	-0.05193	23775000	35550000	16013000	39829000	49168000	46633000
330955	--	98	K	_TQLANEDVDEQAAVAHHKK(gl)_	19	3	740.033	-0.22574	0	0	0	0	0	0
334719	NEDD8-conjugating enzyme UBC12	98	K	_VLCNEK(gl)IYHPNIDLEGK_	6	2	1078.54	-0.16529	0	6058000	12107000	180150000	185470000	222110000
346270	Heat shock 70 kDa protein	98	K	_VIEKGSK(gl)PVIEVEFKGESK_	7	4	555.059	-0.41072	0	0	0	10268000	0	0
330068	Putative glutamate synthase	976	K	_NKNDK(gl)SYETYSR_	5	2	809.876	-0.35514	0	0	0	20191000	25152000	14251000
104955	Acetyl-CoA carboxylase	975	K	_DANK(gl)EDVTK_	4	2	567.275	0.28592	0	0	0	12454000	14143000	15424000
333543	--	974	K	_AQMAK(gl)AEEEINELSGQLANEK_	5	3	806.392	0.14906	8857000	4732200	9296400	10462000	13789000	20104000
101944	--	97	K	_NFSSEQPIIIK(gl)GGVLASKI_	11	2	1058.09	0.76181	19591000	36104000	31397000	77137000	98672000	135630000
102285	Uncharacterized protein DR_0888	97	K	_IEDWKDDRDEKK(gl)_	12	3	564.273	0.056895	584770000	0	0	223210000	717720000	120700000
102781	60S ribosomal protein L14	97	K	_AEIDQK(gl)WK_	6	2	566.293	-4.0189	0	0	0	0	0	0
104400	Histone H2A	97	K	_NDEELNK(gl)LLGHVTIAQGGVLPNIHQNLLPK_	7	4	847.964	-0.10519	17920000	5620500	0	75957000	81838000	98453000
255822	Uncharacterized oxidoreductase C162.03	97	K	_LTLDVASPVSVGKAFK(gl)_	16	2	873.493	0.81873	0	0	0	0	0	0
269213	Uncharacterized RNA-binding protein C25G10.01	97	K	_VFSK(gl)YGTVEK_	4	3	424.559	0.92176	0	0	0	17582000	17514000	0
322414	Copper transport protein CCH	97	K	_EAAEEAAK(gl)QE_	8	2	595.27	0.38322	14443000	0	11243000	0	0	0
331015	Heat shock protein SSB1	967	K	_VEDIISDPTLSLKLK(gl)_	15	3	595.672	0.11158	3542900	7518000	2440100	50343000	78566000	64046000
258486	Histidine protein kinase NIK1	966	K	_SADDDISQIAK(gl)ALHPYR_	11	4	504.255	-0.36741	0	0	0	6763200	5757900	9212400
104955	Acetyl-CoA carboxylase	960	K	_YFSGQK(gl)LQDEEIILALR_	6	3	713.048	-0.26049	0	0	0	31825000	43036000	33844000
262898	1,3-beta-glucan synthase component FKS1	960	K	_SK(gl)IDDLPFYCIGFK_	2	3	606.303	-0.37325	2465700	3091300	2662300	0	5298700	0
102285	Uncharacterized protein DR_0888	96	K	_IEDWKDDRDEK(gl)K_	11	2	845.905	-0.065683	645750000	725670000	716250000	742240000	388560000	919670000
103155	Enolase	96	K	_DQTAVDEFLIK(gl)LDGTANK_	11	3	698.023	0.10037	25819000	12099000	13033000	40485000	59857000	56784000
245976	Carbonic anhydrase	96	K	_(ac)SEK(gl)EMSQYLK_	3	2	699.832	1.2998	20817000	9672000	9487400	0	0	0
268227	Uncharacterized MFS-type transporter C530.15c	96	K	_RDEK(gl)GFPLLGR_	4	3	467.925	-0.23421	83422000	135230000	79007000	201360000	226840000	224830000
271891	60S ribosomal protein L17	96	K	_SAEFLLQLLK(gl)NAESNADAK_	10	2	1088.57	-0.072298	3192400	3031800	454400	12677000	10323000	9478200
343464	26S protease regulatory subunit 4 homolog	96	K	_AAK(gl)DSSAPAAADDHADDR_	3	4	475.212	0.10257	0	0	0	0	0	10263000
262898	1,3-beta-glucan synthase component FKS1	954	K	_ILSDETAQYNGDEEKAEK(gl)DTAK_	18	3	857.068	-0.36797	11093000	0	0	37501000	0	12353000
338698	COBW domain-containing protein 1	954	K	_LAAEK(gl)SAAGSSA_	5	2	588.796	1.2053	10023000	0	0	0	0	0
262898	1,3-beta-glucan synthase component FKS1	951	K	_ILSDETAQYNGDEEK(gl)AEKDTAK_	15	3	857.068	-0.22072	45989000	33245000	41697000	147440000	96454000	161920000
101783	Acyl-CoA-binding protein	95	K	_LK(gl)KECGFDENKVPEEVGGN_	2	3	755.027	0.76362	9508300	5993900	8398300	0	0	0
107644	--	95	K	_SALK(gl)VPGTPGR_	4	2	598.841	0.43784	0	10843000	11636000	53017000	75264000	49205000
221705	Transaldolase	95	K	_EILQIIPGK(gl)VSTEVDAR_	9	3	661.369	0.17002	4270200	9892400	15754000	44536000	42406000	47494000
258139	Probable prefoldin subunit 1	95	K	_QLEADVESLNK(gl)K_	11	2	744.389	-3.6922	0	0	0	0	0	0
260981	Threonine--tRNA ligase, cytoplasmic	95	K	_EGTSWETTPGEIALAISK(gl)SLYK_	18	3	832.427	-0.047501	0	0	0	0	0	8993600
328135	--	95	K	_TALGAVGGAVALNVIEHKLK(gl)_	20	3	692.404	0.4069	0	0	775220	7474500	6275400	0
328301	Phosphoglycerate kinase	95	K	_LLGK(gl)SVTFAPDCVGSEVEEIVNK_	4	3	869.111	0.53149	0	3155800	0	0	0	0
346270	Heat shock 70 kDa protein	95	K	_VIEK(gl)GSKPVIEVEFKGESK_	4	4	555.059	-0.13035	0	0	0	0	8041900	7139800
235749	Serine/threonine-protein kinase ssp1	948	K	_SETTLDK(gl)FQTVVK_	7	2	805.425	-0.027127	0	0	0	5449800	7636300	6365500
331295	--	944	K	_ASK(gl)IGQNVLGR_	3	2	628.857	0.0070789	4042200	11512000	13010000	12775000	16371000	18928000
331015	Heat shock protein SSB1	943	K	_RFEAK(gl)QQLESYITR_	5	3	628.331	-0.29079	0	0	1597900	56389000	59882000	69779000
104999	Eukaryotic translation initiation factor 3 subunit A	942	K	_LALAGNK(gl)PSWR_	7	2	663.867	-0.96082	0	0	0	0	0	0
267472	Transcription elongation factor SPT6	942	K	_KAQAVIK(gl)GINLNGGSVIR_	7	3	651.385	-0.26487	0	0	0	7855100	9770000	10445000
230631	UBX domain-containing protein 1	94	K	_K(gl)GLATLGSLR_	1	2	565.338	-0.7371	0	0	0	7373600	8675200	0
262700	Putative ubiquitin thioesterase otu1	94	K	_ESQEEPAAPQIPAATTTK(gl)PAFQPK_	18	3	884.449	-2.4485	0	0	0	0	0	0
271207	40S ribosomal protein S12	94	K	_IPLIK(gl)VPDGK_	5	3	398.58	-0.57674	0	4741400	2321100	29469000	32002000	16792000
325103	Guanine nucleotide-binding protein subunit gamma	94	K	_QSMADLK(gl)LR_	7	2	588.314	-0.65998	12223000	0	4017600	0	0	5145600
328046	Ubiquitin-conjugating enzyme E2 14	94	K	_IYHPNVTNDSDGSICIAALK(gl)PEQWKPATR_	20	3	1132.56	-0.29965	27296000	34348000	39944000	681530000	624400000	681910000
215764	3-hydroxy-3-methylglutaryl-coenzyme A reductase	931	K	_TGDAMGMNMISK(gl)GVEHALR_	12	4	533.757	-0.45342	0	0	0	0	6174500	5687700
326383	Ubiquitin carboxyl-terminal hydrolase 21	930	K	_LGLGDK(gl)ASEELAK_	6	2	722.886	-1.1607	0	0	0	0	0	0
101666	40S ribosomal protein S10-B	93	K	_EWLHLPAEIVPATHIK(gl)QQR_	16	3	794.101	1.0503	1155600	0	3382000	61616000	42470000	74483000
278859	Superoxide dismutase	93	K	_HVGDLGNIETDAQGNSK(gl)GSVQDK_	17	3	828.397	-0.31964	0	0	3666000	0	0	0
237139	--	93	K	_GPLGAK(gl)GPNTPLWHIQGTPESER_	6	3	852.77	0.51603	6546800	9888000	12405000	41731000	30033000	35237000
266640	Uncharacterized oxidoreductase C736.13	93	K	_EVLDEYK(gl)TASR_	7	2	712.854	0.64941	0	0	0	0	0	0
73008	--	93	K	_VASEAVK(gl)_	7	2	409.224	0.039952	6089600000	5247300000	4572400000	645680000	0	0
67838	--	929	K	_LLNQFLDHPLK(gl)VSGR_	11	3	617.679	0.45836	0	0	0	2991500	4544800	5687000
331015	Heat shock protein SSB1	928	K	_LSSAEIENMISDAEK(gl)FK_	15	2	1013.49	0.010654	14365000	0	0	0	0	23103000
328560	Golgi apyrase	922	K	_GLAGLTNK(gl)LFGR_	8	3	454.261	0.026219	1737800	0	2388200	3316300	0	3541800
105974	Plasma membrane ATPase	921	K	_VSTQHEK(gl)SQ_	7	3	386.523	0.13616	0	0	42687000	6497600	5602000	22426000
329777	Probable phospholipase C1020.13c	921	K	_GFAPVGSTTTSSAIATAPATTK(gl)PPTFR_	22	3	917.143	0.26199	0	0	0	0	0	0
103157	Putative daunorubicin C-13 ketoreductase DnrU	92	K	_INPDGQYIPVLTGDLTLLSEMKK(gl)_	23	3	887.139	-1.0586	0	0	0	7985600	0	0
105375	Ran-specific GTPase-activating protein 1	92	K	_VETK(gl)TNEESEEQLFK_	4	2	962.96	-1.9986	0	0	0	2149400	0	0
220727	Apoptosis-inducing factor 2	92	K	_YDKDTYEILIGSAHKVDTAAK(gl)_	21	4	613.814	0.15421	0	0	0	19595000	16935000	0
230631	UBX domain-containing protein 1	92	K	_SAVQPSGSSKKPVK(gl)_	14	3	505.283	-0.087387	0	0	0	0	0	0
253801	Vacuolar calcium ion transporter	92	K	_SSK(gl)EQENVSSQDAGGSSAVDGGQLR_	3	3	869.734	0.34749	0	0	0	0	0	0
271630	Smr domain-containing protein C11H11.03c	92	K	_(ac)AQAIPMQQQK(gl)HSTR_	10	2	890.45	2.4377	8032000	5429700	5508500	0	0	0
276899	60S ribosomal protein L27-A	92	K	_YTLELEGLK(gl)GALTADTFK_	9	3	695.369	0.42518	0	0	0	0	0	6167100
337355	14-3-3 protein homolog	92	K	_SK(gl)IELELEK_	2	2	601.835	-1.1979	0	0	0	0	0	0
338698	COBW domain-containing protein 1	919	K	_IQQQQQEEEDAAQAKK(gl)_	16	3	662.656	0.20383	5397500	0	0	0	0	3456000
338698	COBW domain-containing protein 1	918	K	_IQQQQQEEEDAAQAK(gl)K_	15	3	662.656	-0.23244	0	0	0	2409600	0	0
107644	--	91	K	_SPLK(gl)SALK_	4	2	479.29	-0.42559	0	21129000	8033600	58220000	64835000	63451000
245225	--	91	K	_TLTVGDDSCGMK(gl)STTNVNIK_	12	3	752.36	-0.61716	23895000	10632000	21167000	26378000	20425000	29783000
253380	--	91	K	_KQYK(gl)SQTGSDFPVADK_	4	3	638.318	0.28854	0	0	0	0	0	6159000
258058	Ubiquitin-conjugating enzyme E2 N	91	K	_ICLDVLK(gl)NNWSPALQIR_	7	4	539.293	-0.11501	56453000	33813000	18380000	5225400000	6255500000	6461900000
263130	Pyruvate carboxylase	91	K	_GQYK(gl)PVGAYLAGDEIIK_	4	3	646.011	-0.62896	0	0	0	21333000	8664500	0
320725	--	91	K	_GADFVDTEKAK(gl)_	11	2	647.817	0.18106	301660000	0	192730000	546090000	0	385670000
324701	Calmodulin	91	K	_EAFK(gl)VFDRDNNGFISAAELR_	4	3	805.068	0.13712	0	0	0	0	11406000	0
328301	Phosphoglycerate kinase	91	K	_YSLKPVVPELEK(gl)LLGK_	12	4	482.537	-0.26091	4705100	2384800	3646100	72001000	101400000	108270000
346270	Heat shock 70 kDa protein	91	K	_HFPFK(gl)VIEK_	5	2	629.851	0.59923	0	0	0	13000000	13580000	12359000
264312	Aminopeptidase 2, mitochondrial	909	K	_SK(gl)IAWLGR_	2	3	348.87	0.045267	0	0	0	4183500	0	10888000
107013	--	908	K	_RYTEK(gl)DPATRDPAAVR_	5	4	490.755	0.13056	0	0	0	14788000	17371000	15834000
328560	Golgi apyrase	905	K	_SRK(gl)PGSPR_	3	2	499.778	0.12783	13899000	7548300	6956200	0	0	1428200
338698	COBW domain-containing protein 1	903	K	_YNLQDK(gl)IQQQQQEEEDAAQAK_	6	3	873.748	0.3936	8986400	5310200	7912900	0	0	0
104955	Acetyl-CoA carboxylase	902	K	_AFHK(gl)FLDDNVAPSDQATLK_	4	3	744.375	1.1634	0	0	0	9931700	13681000	5453600
102285	Uncharacterized protein DR_0888	90	K	_IEDWK(gl)DDRDEK_	5	2	781.858	-0.1828	49099000	39711000	20113000	72987000	74140000	102750000
104024	Protein vip1	90	K	_TALLLNSTQLGTSHISVTSASGISPDDESPATTNK(gl)ER_	35	4	978.991	-0.20016	8321200	15900000	4112700	9936300	0	9522000
223454	Peroxiredoxin-1	90	K	_K(gl)QGGLGEDLKLPLVADK_	1	3	632.358	-0.18483	0	0	0	20601000	24005000	29146000
327590	Small nuclear ribonucleoprotein Sm D1	90	K	_YFILPDSLPLDTLLIDDAPKPKNK(gl)_	24	4	710.892	-0.10867	0	0	0	8532400	10102000	9300500
101666	40S ribosomal protein S10-B	9	K	_K(gl)AIHEALFR_	1	3	400.228	0.29486	169630000	433500000	136180000	524700000	446380000	510210000
103595	Multiprotein-bridging factor 1	9	K	_(ac)SDWEPAVK(gl)IGSK_	8	2	736.873	-0.28524	6125500	4005900	0	0	0	0
104024	Protein vip1	9	K	_(ac)SATTVHVK(gl)NISAQTDDKEIR_	8	3	790.407	0.25552	0	0	0	0	0	0
104409	Histone H2B	9	K	_TADKK(gl)PSASK_	5	3	382.875	-0.29488	265750	0	0	0	0	0
105781	General amino acid permease AGP2	9	K	_(ac)SDLNEK(gl)PK(gl)YGDSDVEAIR_	8	3	769.368	-0.27135	10425000	4379900	8798800	18867000	13310000	20505000
109079	Polyamine transporter 1	9	K	_KPLDK(gl)SLPTVVTLLTELGSSSEDDVSEKR_	5	3	1086.58	0.62462	0	1739500	0	78686000	86537000	105650000
225144	40S ribosomal protein S28	9	K	_(ac)MDASKQPVK(gl)LVK_	9	3	500.613	-0.44871	0	7720300	4638400	6970100	0	0
239853	Ribonucleoside-diphosphate reductase small chain	9	K	_(ac)SLDITPSK(gl)QAASAMNSLK_	8	2	1009.51	0.63712	3194900	1940200	3507900	0	4099100	4006300
255468	Siderophore iron transporter mirB	9	K	_(ac)SSPEELSK(gl)TAQATDDAIPSDDSVDQHDLPNETDQR_	8	3	1323.26	0.19285	5729300	0	2407900	0	39031000	177400000
256757	Peroxiredoxin-1	9	K	_AFVQK(gl)PAPAFTATTVLETGEFK_	5	3	823.1	-0.54386	2374500	2678300	2681700	80360000	97672000	79999000
258934	Small nuclear ribonucleoprotein G	9	K	_APAQPELK(gl)K_	8	2	548.311	-0.22735	19349000	18489000	15113000	9140300	0	11591000
261517	Putative coatomer subunit alpha	9	K	_(ac)ASSGMLTK(gl)FESK_	8	2	721.353	0.046614	6935900	6637600	4300100	10285000	0	12407000
281066	Phosphatidylglycerol phospholipase C	9	K	_(ac)GEAAADVK(gl)SALR_	8	2	672.349	-0.73852	2242700	0	0	9392700	11109000	14692000
326925	--	9	K	_(ac)SSIGLTTK(gl)TTR_	8	2	660.86	-0.58053	9728400	9580200	7101600	0	0	0
333455	Lysine--tRNA ligase, cytoplasmic	9	K	_AGEPSAEK(gl)AAAAPTEQLENLQLDEVTGEK_	8	3	1037.51	0.22916	8799200	3685600	7112300	23368000	0	0
331015	Heat shock protein SSB1	897	K	_VTATEK(gl)TSGR_	6	2	582.304	-0.24217	9241100	0	0	12773000	7170300	12713000
329336	Chromosome-associated kinesin KIF4A	896	K	_SGHTK(gl)DGEQPSSSR_	5	3	529.577	0.34231	0	0	0	2317300	1024400	1187200
330057	Ras guanine nucleotide exchange factor P	894	K	_SK(gl)AVEPGPGAATSSTSDLK_	2	3	639.657	-1.2374	0	0	0	0	0	0
105745	--	893	K	_TK(gl)IITTER_	2	2	538.309	-0.5283	12158000	0	8510800	8738000	9997300	12517000
100503	40S ribosomal protein S7	89	K	_ELEK(gl)KFSDR_	4	2	633.328	0.60152	21050000	20096000	11383000	0	0	0
216216	Importin subunit beta-2	89	K	_FNFK(gl)QIPEASLGLIK_	4	3	607.009	0.13659	0	0	0	9987300	10140000	13813000
230631	UBX domain-containing protein 1	89	K	_SAVQPSGSSK(gl)KPVKK_	11	3	547.981	0.028241	0	0	0	0	0	0
239353	Deubiquitination-protection protein dph1	89	K	_VKPGNTIHLVK(gl)SAASNPTPAPSSAALQPVPR_	11	3	1073.92	0.070698	86180000	67985000	79446000	262200000	120360000	261100000
271207	40S ribosomal protein S12	89	K	_LVIALCNEHK(gl)IPLIKVPDGK_	10	3	791.123	-0.20997	0	0	852360	0	3546100	10960000
320725	--	89	K	_GADFVDTEK(gl)AKWEAK_	9	2	904.944	-0.062905	467490000	729990000	376110000	213880000	1135400000	574880000
322414	Copper transport protein CCH	89	K	_AEK(gl)EAAEEAAKQE_	3	2	759.358	-0.92073	5267900	0	0	0	0	0
245652	Tat-binding homolog 7	888	K	_DQFAAIQELLK(gl)NILPLKPK_	11	3	765.114	-0.11188	0	0	0	0	0	4884400
338698	COBW domain-containing protein 1	888	K	_QTAEK(gl)PAQPNLIQR_	5	2	854.46	-5.6225	0	5217000	5423400	0	0	0
104999	Eukaryotic translation initiation factor 3 subunit A	886	K	_QEALEK(gl)AAMQAR_	6	2	730.37	5.1758	0	0	0	0	0	0
96090	G patch domain-containing protein 1	881	K	_EKASAPAYEPSTPSGPSEPSTVSQDAVAETK(gl)R_	31	3	1130.21	-0.033851	0	6374100	29175000	0	0	0
102261	Quinone oxidoreductase 2	88	K	_VK(gl)VQLPAIDAAR_	2	2	697.909	-0.2972	0	0	0	0	17766000	0
105334	E3 ubiquitin ligase complex SCF subunit scon-3	88	K	_KK(gl)TTEIDEWDQK_	2	2	817.905	0.43733	0	5200300	3260400	11072000	44561000	6755200
105375	Ran-specific GTPase-activating protein 1	88	K	_LTEK(gl)VETK_	4	2	531.295	-0.0012615	323440000	495330000	355460000	172110000	188560000	61510000
108221	E3 ubiquitin-protein ligase RSP5	88	K	_K(gl)DQGFLGVINVR_	1	2	730.404	-1.5027	12938000	11302000	16601000	37047000	42977000	45123000
230631	UBX domain-containing protein 1	88	K	_SAVQPSGSSK(gl)KPVK_	10	3	505.283	-0.2979	0	0	0	6174000	0	0
256125	DNA-directed RNA polymerase II subunit RPB3	88	K	_LGLIPLNSK(gl)NADDVIYTR_	9	3	706.051	-1.8739	0	0	0	4258600	16241000	0
265567	ABC transporter CDR4	88	K	_GNDTATTLSADDDTLPNTK(gl)R_	19	3	740.684	-0.10756	0	0	0	14319000	0	17237000
292737	Histone H1	88	K	_GVFLQPKGASGGTK(gl)_	14	2	730.896	-0.17546	0	0	0	74514000	0	0
320518	--	88	K	_KGPHHGSVNHGSVAEK(gl)_	16	3	585.628	-0.21552	0	0	0	10321000	0	9150500
327590	Small nuclear ribonucleoprotein Sm D1	88	K	_YFILPDSLPLDTLLIDDAPKPK(gl)NK_	22	3	947.52	1.114	0	0	0	0	0	0
330135	Protein wos2	88	K	_VNHTGK(gl)NVELK_	6	2	676.868	1.0524	0	0	0	0	0	0
330812	LETM1 domain-containing protein mdm28, mitochondrial	877	K	_DVEDIDEK(gl)EER_	8	2	745.834	-0.38961	0	0	0	0	0	0
104955	Acetyl-CoA carboxylase	872	K	_MPQK(gl)LDAQFAQLVER_	4	2	944.491	2.407	15627000	15576000	10941000	17818000	24361000	27132000
101729	Syntaxin PEP12	87	K	_K(gl)IQTWEEVTPTQK_	1	3	567.965	-0.23803	33508000	22610000	25006000	110790000	138090000	131140000
102536	--	87	K	_LIHTTPNK(gl)NVVSVK_	8	3	555.321	-1.3652	20636000	10484000	13843000	19513000	20283000	33026000
107212	--	87	K	_GGSSGSSDSGSSSSSSSGK(gl)TGSSSSSSSSSSSSK_	19	3	1012.75	0.39716	0	0	0	12524000	9175900	10871000
108221	E3 ubiquitin-protein ligase RSP5	87	K	_K(gl)KDQGFLGVINVR_	1	2	794.452	0.86504	8498800	5890300	8395700	32209000	37854000	45123000
224337	40S ribosomal protein S24-A	87	K	_K(gl)FEPHYR_	1	2	545.775	-0.59434	0	32353000	24235000	33406000	39161000	37828000
259798	Protein rax1	87	K	_SVLIGTPDPEHASK(gl)R_	14	3	574.304	-0.08199	0	6392400	4711800	48415000	57662000	123240000
280826	60S ribosomal protein L11	87	K	_VK(gl)EYELR_	2	2	525.783	-0.53152	27627000	0	23929000	0	0	0
325103	Guanine nucleotide-binding protein subunit gamma	87	K	_NK(gl)QSM(ox)ADLK_	2	2	582.788	2.3013	100180000	82759000	59325000	33013000	74656000	43661000
332673	60S ribosomal protein L35	87	K	_YLPLDLRPK(gl)QTR_	9	4	404.234	-0.0091014	18290000	35627000	16360000	30022000	58767000	41136000
333469	Ubiquitin-protein ligase E3A	87	K	_ALVEDIENPK(gl)R_	10	2	699.373	3.0104	0	0	0	0	0	0
325065	Putative cell division cycle ATPase	868	K	_DIIEFAEK(gl)HFDENNAK_	8	3	678.657	-0.80487	1471800	1108400	1235800	0	0	0
104546	Sterol regulatory element-binding protein 1	861	K	_ALGPSQNPDK(gl)HPQYSK_	10	3	627.646	0.27006	0	0	4957100	0	0	0
103417	60S ribosomal protein L30	86	K	_APVHHYGGTNIELGTACGK(gl)LFR_	19	5	503.256	-0.10142	129120000	63309000	105830000	343400000	296780000	380440000
104921	--	86	K	_LANRPSPDDLIK(gl)K_	12	2	790.941	0.061147	0	6628300	0	55849000	54322000	62982000
107443	--	86	K	_NDLLK(gl)LISAVNSDNFDFNR_	5	3	770.389	0.35905	0	0	0	3962400	0	1916000
220727	Apoptosis-inducing factor 2	86	K	_YDKDTYEILIGSAHK(gl)VDTAAK_	15	5	491.253	0.29415	0	0	0	0	0	21786000
245307	Heat shock protein 90 homolog	86	K	_DTGIGMTK(gl)ADLVNNLGTIAR_	8	3	725.379	-0.24283	4533000	3459300	3642600	18141000	32743000	36370000
246236	Probable 60S ribosomal protein L28e	86	K	_AGHK(gl)TTFGGHNR_	4	3	466.232	-1.2049	0	0	0	25983000	21074000	24034000
273329	Eukaryotic translation initiation factor eIF-1	86	K	_SFDPFAEVDEDGGEGEKK(gl)_	18	3	690.636	-0.10283	24123000	18193000	0	0	25383000	0
346270	Heat shock 70 kDa protein	86	K	_KFQDSEVQADMK(gl)HFPFK_	12	3	732.69	0.1638	0	0	2270100	40730000	37267000	60074000
216456	--	859	K	_DGQQESK(gl)LGSLVR_	7	2	765.897	-0.25873	0	0	0	29571000	34706000	31824000
252173	Uncharacterized protein RSN1	858	K	_NKLVWDQDGARPPVWEEK(gl)IYY_	18	3	907.454	-0.41041	0	2479500	1626600	0	22584000	17029000
253168	Glycogen phosphorylase	854	K	_NQDQWLTK(gl)SITSVAR_	8	3	620.99	0.062353	6681100	0	0	34011000	31056000	41175000
102285	Uncharacterized protein DR_0888	85	K	_AGGHGIAGGILGAVAGAFAGHEAEEK(gl)IEDWKDDRDEK_	26	5	778.98	-0.1941	0	0	0	471070000	72987000	283550000
103155	Enolase	85	K	_AGLDVK(gl)DQTAVDEFLIK_	6	3	659.349	0.81674	0	1766900	0	0	2508200	2575900
242591	Golgi SNAP receptor complex member 1	85	K	_LLDSDASLTSSALK(gl)QNNLALLR_	14	3	819.782	-0.59708	766500	1156600	0	13656000	10972000	10276000
258754	Pyruvate kinase	85	K	_AAEK(gl)AQAGR_	4	2	508.268	-0.062797	0	0	0	0	0	0
266035	Probable HECT-type ubiquitin ligase-interacting protein creD	85	K	_ITPTGISNQK(gl)VDR_	10	2	771.915	-0.079072	0	0	5550600	0	12146000	20337000
273329	Eukaryotic translation initiation factor eIF-1	85	K	_SFDPFAEVDEDGGEGEK(gl)K_	17	2	1035.45	0.046232	9110600	9686800	20786000	28128000	31935000	38840000
273821	40S ribosomal protein S15	85	K	_QEAKPNEKPDLVK(gl)THLR_	13	3	706.387	0.169	62492000	81612000	90552000	21354000	0	20905000
330134	--	85	K	_DVSETQIK(gl)DYFAELNKDTK_	8	3	786.72	-0.58952	3162800	3218600	5973500	4775200	7090300	0
330586	--	85	K	_EVEPVEDGQLEHK(gl)GSNFPK_	13	3	751.698	0.014061	2334900	0	0	0	0	0
333610	Centrin-3	85	K	_FGIQPIDWDPK(gl)R_	11	3	529.276	-0.18337	0	1251400	3574200	6830600	0	4900900
251702	Phospholipase D1	849	K	_GTLVEMPLDFLADVKDIAK(gl)_	19	2	1095.08	0.064754	1596000	3201500	0	21645000	2594900	18144000
248837	--	848	K	_SGDKDTEKVK(gl)R_	10	4	344.934	-0.99228	0	0	0	0	5037600	0
248837	--	846	K	_SGDKDTEK(gl)VKR_	8	4	344.934	-1.3539	0	0	0	16079000	6259500	37962000
275729	Elongation factor 2	846	K	_VEVPGVENYYDK(gl)L_	12	2	819.904	0.21535	21944000	19178000	17570000	8363100	6258800	7023900
251702	Phospholipase D1	845	K	_GTLVEMPLDFLADVK(gl)DIAK_	15	3	730.389	-0.0077735	1596000	3710300	0	50431000	12686000	36175000
252173	Uncharacterized protein RSN1	842	K	_VIPITDEGCELNEKNK(gl)_	16	3	658.326	0.0082593	20370000	12613000	15735000	25342000	0	29635000
251602	Chitin synthase 8	841	K	_SEAGASAFGNGDMFK(gl)NLETR_	15	3	739.339	0.93746	0	0	3571000	23459000	22980000	0
252173	Uncharacterized protein RSN1	840	K	_VIPITDEGCELNEK(gl)NK_	14	3	658.326	0.46963	0	0	0	0	22596000	0
108023	Delta(12) fatty acid desaturase	84	K	_LIDTHGNTFEVPDYTIK(gl)DIR_	17	3	821.083	-0.54156	0	5612400	5205800	7172800	14939000	9950900
223537	60S ribosomal protein L9-B	84	K	_TILNNLIIGVTK(gl)GFK_	12	3	582.349	-0.10874	82315000	70508000	103900000	328010000	605780000	601110000
252126	DNA-directed RNA polymerases II and V subunit 8A	84	K	_DVGK(gl)GGVQTLADGYDYVCHGK_	4	3	785.034	-0.34253	0	0	1523000	0	0	0
258139	Probable prefoldin subunit 1	84	K	_LQSQMK(gl)QLEADVESLNK_	6	3	692.353	-0.83011	0	0	0	0	0	3649600
258237	Plasma membrane proteolipid 3	84	K	_VQTGGHK(gl)HVAAEPVGPPQGQYGTMQ_	7	3	896.77	0.37371	8547400	18863000	25465000	38160000	22901000	49251000
261116	Probable 26S proteasome regulatory subunit rpn9	84	K	_LVDLALK(gl)AATQCQDLQER_	7	3	729.379	-0.61115	0	0	0	22933000	10099000	29472000
261261	Uncharacterized bolA-like protein C8C9.11	84	K	_CQTPQEWEK(gl)ATAAVEPPLDGTVDGK_	9	3	947.784	1.1069	5710900	4631900	5855700	0	0	0
267584	60S ribosomal protein L44	84	K	_LECSQCK(gl)TK_	7	3	423.197	0.60091	9701700	0	0	0	3961600	0
283525	Protein hob3	84	K	_IAETIDAFYGDAGAK(gl)DGVSR_	15	3	724.019	0.11512	14687000	11636000	11947000	22579000	25426000	25717000
325103	Guanine nucleotide-binding protein subunit gamma	84	K	_DVGDPTQIK(gl)K_	9	2	607.822	0.073944	192180000	225610000	117350000	77912000	84389000	94200000
330295	Heavy metal tolerance protein	839	K	_EQEK(gl)EGDSQTEGE_	4	2	790.321	-0.014299	0	0	0	6214100	0	3854900
277853	Alpha-glucosidase	838	K	_WAAVIDATK(gl)DAMAIR_	9	3	582.638	-0.77603	0	0	0	7210500	5319500	0
262898	1,3-beta-glucan synthase component FKS1	831	K	_LLYHQVPSEQEGK(gl)R_	13	3	599.98	-0.031305	0	0	5719300	24897000	25093000	52540000
103595	Multiprotein-bridging factor 1	83	K	_VGK(gl)LIQEK_	3	2	514.809	-0.21149	0	68536000	16985000	25863000	31757000	121590000
328301	Phosphoglycerate kinase	83	K	_YSLK(gl)PVVPELEK_	4	3	505.952	0.34728	0	1621500	1798700	67137000	81267000	79078000
335227	--	83	K	_ALTTAMIQDLK(gl)NDSAR_	11	3	621.319	0.60098	0	0	0	3824500	4951400	5138300
268982	ATP-dependent bile acid permease	828	K	_ENIIFSAPFDEK(gl)R_	12	3	560.618	-2.6311	10593000	7596400	6856500	0	0	0
328184	Protein kinase C-like	827	K	_GNFGK(gl)VMLAETK_	5	2	704.866	-0.38308	0	0	0	0	0	0
252173	Uncharacterized protein RSN1	826	K	_DQAGVSAQEVAQTSK(gl)VIPITDEGCELNEK_	15	3	1077.52	0.04663	14666000	12998000	5786900	17318000	0	23340000
108249	--	824	K	_QYSAGVSPVGPAVPEK(gl)SASR_	16	3	701.027	0.063553	0	0	0	7913200	0	0
99898	Niemann-Pick type C-related protein 1	820	K	_MDCVPCIQIK(gl)AAR_	10	3	559.274	-0.51272	0	0	0	9396400	5733200	9989600
102565	40S ribosomal protein S11-A	82	K	_ILTGTVVSTK(gl)MHR_	10	2	778.933	-1.0277	0	0	0	0	0	0
103287	Uncharacterized N-acetyltransferase YnaD	82	K	_NTGK(gl)GDDTEAPETR_	4	2	802.861	-0.075105	0	0	0	0	0	0
226912	Glutamine--fructose-6-phosphate aminotransferase	82	K	_QLVNEAK(gl)LDETK_	7	2	751.396	-0.081917	6165400	0	19266000	43395000	58067000	68922000
245950	3-ketodihydrosphingosine reductase gsl-3	82	K	_ALK(gl)QVSAAAK_	3	3	367.552	0.3858	0	0	0	18738000	24513000	21758000
246236	Probable 60S ribosomal protein L28e	82	K	_SVNQPAK(gl)AGHK_	7	3	417.558	-0.10401	23545000	28891000	9267400	13853000	10324000	13329000
331295	--	819	K	_NVDSSLDK(gl)VHTR_	8	3	495.587	-0.66305	0	0	0	22125000	27759000	17595000
104546	Sterol regulatory element-binding protein 1	818	K	_SEQDEQVLADDIHTAIK(gl)VAPIGSNAQLR_	17	4	783.903	0.12641	0	3636100	0	0	0	0
108938	Protein sip-5	816	K	_RLSQIGESHAEEESTADADK(gl)R_	20	3	815.053	0.076237	151490000	102490000	96874000	136710000	52118000	74767000
251602	Chitin synthase 8	814	K	_HK(gl)SGYFGSNEIDAR_	2	2	847.898	0.47307	5282600	0	0	16433000	0	0
251602	Chitin synthase 8	812	K	_LLSASNTPGYQDK(gl)HK_	13	2	886.95	-1.3807	0	0	0	0	0	0
100213	Uncharacterized protein C16C4.16c	81	K	_AYIAAQVGGK(gl)_	10	2	546.296	0.043035	200040000	238180000	189150000	61614000	59919000	51524000
102434	Phosphoglucomutase	81	K	_IGAAYGVKK(gl)_	9	2	510.795	0.52567	0	0	0	0	0	0
219617	26S protease regulatory subunit 6A	81	K	_IMK(gl)SEHQR_	3	2	571.79	-0.51107	25927000	18005000	11647000	31141000	27227000	34912000
223945	Translationally-controlled tumor protein homolog	81	K	_K(gl)GFLGYLK_	1	3	347.203	0.20802	0	0	0	8668300	0	13665000
258058	Ubiquitin-conjugating enzyme E2 N	81	K	_IFHPNVDK(gl)LGR_	8	3	470.593	0.078502	51880000	72982000	70844000	3123900000	3237600000	3462400000
280626	6-phosphogluconate dehydrogenase, decarboxylating 1	81	K	_FLDNEAKGK(gl)_	9	3	379.196	-0.11392	0	0	665860	15289000	0	16490000
281725	60S ribosomal protein L13	81	K	_GFTLAELK(gl)AAGIPR_	8	3	519.963	-0.57234	93743000	115530000	94098000	142210000	173320000	195830000
292737	Histone H1	81	K	_GVFLQPK(gl)GASGGTK_	7	2	730.896	0.1644	169190000	148730000	123330000	162630000	240740000	301250000
337355	14-3-3 protein homolog	81	K	_GSDK(gl)HVGTIK_	4	2	578.309	-0.41336	19836000	0	0	80109000	67657000	94664000
102434	Phosphoglucomutase	80	K	_IGAAYGVK(gl)K_	8	2	510.795	0.12042	0	0	0	4011800	0	0
103595	Multiprotein-bridging factor 1	80	K	_TVGIK(gl)VGK_	5	3	305.859	-0.89548	311670000	378930000	230390000	147770000	189840000	123490000
107405	Phosphatidylinositol transfer protein SFH5	80	K	_SSPIDSTTAPQSEK(gl)PLAGEADK_	14	3	781.715	-0.71899	122960000	49450000	113560000	38779000	17750000	32634000
223945	Translationally-controlled tumor protein homolog	80	K	_LVSTQFDK(gl)K_	8	2	590.322	1.0557	0	0	2878600	0	14984000	12852000
232389	--	80	K	_SLICDDCGK(gl)QFR_	9	2	806.864	-0.27799	8513500	22365000	13062000	76200000	77221000	96973000
237369	ABC transporter ATP-binding protein ARB1	80	K	_LTEQMDK(gl)HGLSDR_	7	3	548.598	0.08967	0	0	0	0	0	5093200
239353	Deubiquitination-protection protein dph1	80	K	_VK(gl)PGNTIHLVK_	2	3	440.598	-0.37929	18597000	18185000	43868000	79501000	90493000	85712000
243874	Histone H3	80	K	_EIAQDFK(gl)SDLR_	7	2	718.362	-0.16759	6035900	28206000	4238300	51003000	69750000	65219000
267236	Indoleamine 2,3-dioxygenase 1	80	K	_SK(gl)LGPTVDADFPDLTWAVDKYK_	2	3	860.771	-1.446	18035000	14131000	8088900	287570000	125740000	5790400
320725	--	80	K	_LIQTK(gl)GADFVDTEK_	5	2	839.936	0.052388	328320000	123450000	436100000	764070000	861940000	987940000
324965	Peptidyl-prolyl cis-trans isomerase ssp-1	80	K	_HHSPATGGNLGGGEGK(gl)IR_	16	4	465.487	-0.63218	0	0	0	11029000	12227000	15738000
103140	60S acidic ribosomal protein P0	8	K	_SANK(gl)AGYFDKLK_	4	3	485.925	0.19457	12970000	0	12333000	0	0	0
103717	40S ribosomal protein S20	8	K	_(ac)SYQK(gl)GDK(gl)GDFEAPK_	7	2	920.429	0.082353	1282000000	2314300000	2059000000	7717000000	4388300000	5162000000
104656	Putative nucleosome assembly protein C2D10.11C	8	K	_NK(gl)RPDLAVAPTPQNTPANNAPISSHAQQPGVDSIKEEDLDR_	2	4	1127.07	-0.26934	0	5119700	0	23071000	0	14550000
223101	Vacuolar protein sorting-associated protein 21	8	K	_(ac)ADSNAPK(gl)PSSSVK_	7	2	722.357	-1.6245	0	0	0	0	0	0
226302	Kinesin heavy chain	8	K	_(ac)SSANSIK(gl)VVAR_	7	2	644.354	0.45819	4723300	0	0	0	0	0
238783	Probable phosphatase PSR2	8	K	_SRDLLEK(gl)TQNQENSR_	7	3	644.656	0.17799	5688400	0	0	0	7363700	8150400
240493	Zinc-type alcohol dehydrogenase-like protein PB24D3.08c	8	K	_(ac)AATVNSK(gl)ALIYK_	7	2	717.901	0.18819	0	0	0	0	0	11541000
255570	RuvB-like helicase 1	8	K	_VQISEVK(gl)NQGR_	7	2	686.371	0.51741	0	0	0	20592000	46744000	31545000
255999	--	8	K	_(ac)SEVTFAK(gl)SFLSAVGSRPQK_	7	3	732.387	1.1714	0	0	0	26403000	30547000	39533000
256428	Aldehyde dehydrogenase	8	K	_(ac)SLFTELK(gl)TPVTGTYK_	7	2	920.988	0.16316	0	0	0	0	9469700	9529000
260527	Probable glutamate carboxypeptidase ARB_02390	8	K	_VHADETK(gl)EK_	7	2	585.791	0.56118	0	0	0	0	0	0
263247	Ubiquitin-like protein 1	8	K	_TLTGK(gl)EIELDIEENYLISQIK_	5	3	855.122	0.28969	0	8309600	0	0	0	0
267666	Uncharacterized amino-acid permease C15C4.04c	8	K	_(ac)ASVSEK(gl)K(gl)ESAEAPTTSQPR_	7	3	758.372	-0.194	0	0	0	0	0	12142000
273593	S-(hydroxymethyl)glutathione dehydrogenase	8	K	_(ac)AAATAGK(gl)TITCK_	7	2	674.848	0.061066	9761200	14276000	8489400	0	0	0
325359	Leptomycin B resistance protein pmd1	8	K	_(ac)AEDTSEK(gl)QPLQQGAEVAHVLKEEEDTR_	7	4	799.137	0.27717	4829800	0	0	0	0	0
328973	--	8	K	_(ac)M(ox)EYIEKLK(gl)_	8	2	613.31	-2.2292	1887900	2510900	2465100	0	0	14000000
251702	Phospholipase D1	798	K	_ALKEGDGDEEEK(gl)AK_	12	2	816.889	0.4972	54916000	0	11691000	16560000	6125900	12891000
251602	Chitin synthase 8	797	K	_LGLPSDNSESLTPGMSPGDPFAASK(gl)ER_	25	3	958.791	-0.46215	14128000	7113100	16678000	19059000	17386000	24387000
253316	Heat shock protein hsp88	794	K	_ADTEMTDATDAPK(gl)AEVEEADDPK_	13	3	855.038	-1.743	0	0	0	0	0	0
67838	--	792	K	_NK(gl)TLWEETDPVPR_	2	2	849.926	-0.94491	8486200	7981300	7212600	222790000	212080000	183700000
245291	GTPase-activating protein GYP7	791	K	_GK(gl)QAEPEPK_	2	2	549.283	-1.0403	0	0	0	2080500	2406300	2158800
67838	--	790	K	_WRGDPEMAK(gl)NK_	9	2	723.351	-1.9105	0	0	0	0	0	0
103155	Enolase	79	K	_AVENVNTVLGPELIK(gl)AGLDVK_	15	2	1147.14	-0.51032	9614500	11886000	975980	119240000	96992000	126690000
241720	Vesicle-associated membrane protein-associated protein C16G5.05c	79	K	_QDPPLDTK(gl)CR_	8	2	672.322	-0.3295	309570000	304140000	233260000	604610000	718160000	893110000
265317	Probable cytochrome b5	79	K	_ETLDQLQVGQLK(gl)R_	12	2	821.45	-0.56508	2905900	0	0	0	0	0
280626	6-phosphogluconate dehydrogenase, decarboxylating 1	79	K	_FLDNEAK(gl)GK_	7	2	568.291	0.061349	10653000	12747000	17329000	10840000	34356000	11331000
251702	Phospholipase D1	789	K	_ALK(gl)EGDGDEEEK_	3	2	717.323	0.3899	0	0	0	0	0	0
268540	Oxysterol-binding protein homolog C23H4.01c	789	K	_NVVMGEK(gl)YVEPVGDMTILNEDTGAK_	7	3	941.789	-0.13121	14641000	9668700	11356000	0	0	0
329418	Uncharacterized protein YPL191C	784	K	_NQAEEPPLSPK(gl)EQEDHDLALALQLQEEEDQR_	11	4	929.194	0.082578	10711000	12282000	0	0	0	0
236231	Chitin synthase 1	781	K	_VIKDEK(gl)SAEEAVVEIEDEKPQEDVDTQFEQTVR_	6	3	1316.31	0.19578	0	31191000	0	346860000	219210000	361400000
253316	Heat shock protein hsp88	781	K	_AAQEPASK(gl)ADTEMTDATDAPK_	8	3	754.678	1.9539	0	0	0	0	0	0
67838	--	781	K	_YVSLVQEDEK(gl)WR_	10	3	555.946	-0.78497	0	1665800	3460600	141580000	95203000	143370000
108221	E3 ubiquitin-protein ligase RSP5	780	K	_LDLPPYK(gl)TLEQLQQK_	7	2	964.528	3.5129	17759000	22581000	17550000	40589000	59516000	65897000
222795	40S ribosomal protein S3	78	K	_ELTSLIQK(gl)R_	8	2	601.349	-0.17654	7115500	4521000	6412200	25155000	26483000	13922000
223301	60S ribosomal protein L10-A	78	K	_YLVK(gl)TAGK_	4	2	497.29	0.077891	0	13721000	9400200	7220900	9366600	7773000
230631	UBX domain-containing protein 1	78	K	_TLDGRPAPK(gl)SAVQPSGSSK_	9	3	666.352	0.26443	0	0	0	38810000	43840000	42809000
267236	Indoleamine 2,3-dioxygenase 1	78	K	_TSSGEPGLLAK(gl)SK_	11	3	463.584	0.11708	17535000	12399000	10996000	0	192090000	331110000
271318	Histone H4.1	78	K	_DAVTYTEHAK(gl)R_	10	3	468.9	0.098686	0	0	0	0	0	0
324701	Calmodulin	78	K	_MK(gl)DTDSEEEIR_	2	2	733.825	-0.40763	19266000	0	15805000	3082500	0	6741800
332673	60S ribosomal protein L35	78	K	_K(gl)YLPLDLRPK_	1	3	452.938	-0.78929	0	19132000	6024400	23264000	29599000	22502000
236231	Chitin synthase 1	778	K	_VIK(gl)DEKSAEEAVVEIEDEKPQEDVDTQFEQTVR_	3	4	987.481	0.11419	23934000	24291000	0	22218000	75819000	175970000
330750	Uncharacterized UPF0442 protein C7D4.12c	776	K	_RTDPEAALK(gl)AEPADSPDGR_	9	3	704.01	3.3819	0	23700000	3765600	0	0	8491700
247055	Low-affinity potassium transport protein	774	K	_YLK(gl)EAEEPVLPK_	3	2	765.414	-1.6602	0	0	0	0	6570900	4868200
253316	Heat shock protein hsp88	773	K	_KQAEAEK(gl)AAQEPASK_	7	3	567.292	-0.49369	45963000	44880000	33072000	24278000	23272000	20115000
329418	Uncharacterized protein YPL191C	773	K	_GK(gl)NQAEEPPLSPK_	2	2	754.889	0.2244	0	0	0	0	0	7025900
105467	Farnesyl pyrophosphate synthase	77	K	_TNAVGGK(gl)CNR_	7	3	397.528	-0.87679	0	0	0	21851000	17986000	41048000
258633	Non-histone chromosomal protein 6	77	K	_APYEAK(gl)AAADKK_	6	2	688.862	0.18035	45654000	238590000	194820000	435180000	393900000	426370000
280355	30 kDa heat shock protein	77	K	_EVSAQGNTK(gl)AGSR_	9	2	709.853	0.28636	0	0	0	0	0	0
337355	14-3-3 protein homolog	77	K	_EESK(gl)GSDKHVGTIK_	4	3	543.613	0.33722	0	0	0	0	6329600	10329000
104999	Eukaryotic translation initiation factor 3 subunit A	769	K	_SKEEQLITSK(gl)QQHK_	10	3	599.987	-0.59631	0	0	0	7470700	15639000	7505400
215764	3-hydroxy-3-methylglutaryl-coenzyme A reductase	767	K	_TK(gl)ATTDITNSLER_	2	2	782.402	-0.72572	0	0	0	0	0	0
107789	Alanine--tRNA ligase	765	K	_LAK(gl)EFANR_	3	2	531.788	0.86832	0	0	0	4697700	3609200	0
114645	Protease KEX1	765	K	_DNYEFELLDDAEAEGLTAGAGGEK(gl)TAGAGGK_	24	3	1057.48	0.00095916	4226200	8549900	0	0	0	0
253481	Probable phospholipid-transporting ATPase DNF3	764	K	_K(gl)SLQQEPR_	1	3	367.2	-1.6143	0	0	0	6415200	10610000	0
67838	--	762	K	_LK(gl)GVEDPWISR_	2	3	471.921	0.18225	0	0	0	45381000	53596000	54477000
216695	Uncharacterized AAA domain-containing protein C328.04	76	K	_K(gl)LELQCK_	1	2	516.779	-0.47395	7905400	18436000	13247000	90892000	102630000	135040000
221434	ATPase get3	76	K	_SVLLISTDPAHNLSDAFSQK(gl)FGK_	20	3	863.782	-0.07437	9222000	22764000	11301000	130410000	182550000	184500000
240502	UPF0676 protein C1494.01	76	K	_CTIQK(gl)DNR_	5	2	574.777	0.015808	0	0	0	0	0	0
244956	Peptidyl-prolyl cis-trans isomerase pin4	76	K	_AK(gl)QGGSLGEVTK_	2	2	644.846	-0.11467	19874000	41942000	32992000	45232000	54372000	51413000
273510	3-hydroxybenzoate 4-monooxygenase	76	K	_MGIK(gl)AQVIDDR_	4	2	680.356	0.18428	25911000	21615000	27889000	76838000	92686000	89623000
324701	Calmodulin	76	K	_K(gl)MKDTDSEEEIR_	1	3	532.251	0.1656	12726000	0	11744000	0	0	6741800
331295	--	76	K	_TDK(gl)SSAPSSR_	3	2	575.278	-0.74046	0	0	0	7966100	2840500	7841300
277218	D-arabinitol dehydrogenase 1	76	K	_FPLIPGHETVGVIAAKGK(gl)_	18	3	650.039	0.14784	0	0	0	0	0	0
107656	--	757	K	_FTEVK(gl)PAVPR_	5	2	629.351	0.75014	23936000	12553000	15784000	0	9851300	13248000
108221	E3 ubiquitin-protein ligase RSP5	757	K	_RFTIEK(gl)AGEITNLPK_	6	2	916.007	-0.11646	22084000	23673000	22929000	25388000	39438000	49185000
327162	Putative E3 ubiquitin-protein ligase ARI6	756	K	_NTK(gl)YAPIPTPK_	3	2	672.37	0.57716	0	0	6104200	0	6719800	0
253316	Heat shock protein hsp88	755	K	_VDAEK(gl)AAK_	5	2	473.254	0.19401	163150000	71045000	104480000	6594300	8088400	31782000
275342	Polyubiquitin	755	K	_AK(gl)LDNIGMEYTHLLTSQLESQR_	2	4	666.088	-0.071927	0	0	0	150930000	220580000	153020000
251932	Catalase-peroxidase	753	K	_NK(gl)QSTSSAKL_	2	2	589.312	0.20378	0	0	0	73643000	76152000	83925000
264613	--	751	K	_SNTVK(gl)SGHVESR_	5	3	472.239	0.71637	0	0	0	4783200	6973000	6373900
338634	Fatty acid synthase subunit alpha	750	K	_QIDGIDSK(gl)SELAHR_	8	3	561.62	-0.63426	0	0	0	0	0	7747400
103595	Multiprotein-bridging factor 1	75	K	_KLDENPDIIKPK(gl)TVGIK_	12	3	674.725	0.24774	113070000	150160000	95236000	18953000	30878000	46521000
103981	--	75	K	_K(gl)EEEPVPATTTTEAAAPVLVEEEAK_	1	3	918.462	1.6259	0	0	14346000	81860000	41835000	70817000
246924	N amino acid transport system protein	75	K	_QK(gl)EAEANHAIQYR_	2	3	557.945	-0.44827	0	0	0	8430500	11206000	19851000
249681	Inorganic pyrophosphatase	75	K	_LEISKEELLNPIKQDTKK(gl)_	18	4	560.818	0.23252	0	0	0	0	0	0
265329	--	75	K	_CPALK(gl)TIVDEPK_	5	2	742.893	2.536	0	0	0	0	0	5604200
268431	Thioredoxin-like protein AAED1	75	K	_STAATTSGQQPVPAPAAASAAGGEEHNDEK(gl)TTTTTGQR_	30	4	953.449	-0.082989	0	0	6763600	67141000	17100000	30069000
280826	60S ribosomal protein L11	75	K	_GPK(gl)AEEILER_	3	2	628.336	-0.98937	9795000	11485000	8127200	0	4899100	0
327348	26S protease regulatory subunit 7 homolog	75	K	_QQSVDEK(gl)IGVK_	7	2	672.86	-0.0082218	5824000	0	3487000	0	0	4813700
346270	Heat shock 70 kDa protein	75	K	_K(gl)FQDSEVQADMK_	1	2	770.359	-1.0668	0	0	0	10148000	10362000	16007000
328404	Uncharacterized membrane protein C6F6.13c	749	K	_TDGIHDEK(gl)QLR_	8	2	713.358	0.085728	8519200	6907300	5648100	16569000	14437000	16704000
268540	Oxysterol-binding protein homolog C23H4.01c	748	K	_FWGK(gl)SAEITTDGR_	4	2	791.386	-1.8949	4846000	3950800	0	0	0	10502000
331295	--	748	K	_K(gl)SCGSLVIIEDK_	1	2	731.882	1.7227	10192000	8431600	5731100	0	6235100	0
226763	Probable 5-methyltetrahydropteroyltriglutamate--homocysteine methyltransferase	747	K	_ETK(gl)EALLNMVSAAK_	3	2	809.927	-0.22219	0	0	0	0	0	0
353852	V-type proton ATPase catalytic subunit A	745	K	_RK(gl)ALNVGNVFWR_	2	3	525.295	-0.41549	2877800	4506400	7546200	10579000	10995000	15282000
67838	--	745	K	_DNPK(gl)GGMIR_	4	2	551.277	-0.37466	0	17242000	9737500	182630000	207590000	255660000
226763	Probable 5-methyltetrahydropteroyltriglutamate--homocysteine methyltransferase	744	K	_TRQWK(gl)ETK_	5	2	595.817	-3.0274	0	0	0	0	0	0
260416	Tip elongation aberrant protein 1	744	K	_NSQTVALLK(gl)ELDAAR_	9	3	581.651	0.32011	0	0	0	3326200	4256600	7684200
215414	DNA-directed RNA polymerase II subunit rpb1	742	K	_DK(gl)AGTTTENSLK_	2	2	689.844	0.47907	0	0	0	0	0	0
270080	Ubiquitin homeostasis protein lub1	741	K	_VAAPSGVSVTPEVFGSLAK(gl)VLCK_	19	3	810.774	0.47977	0	0	0	7649500	8971800	8083300
102068	Eukaryotic translation initiation factor 5A-1	74	K	_VHLVALDIFTGKK(gl)_	13	3	518.972	0.029162	0	0	0	54063000	70713000	76123000
103981	--	74	K	_AAEEEAK(gl)KEEEPVPATTTTEAAAPVLVEEEAK_	7	3	1161.24	0.27498	0	0	0	110840000	0	101780000
104921	--	74	K	_ADSLNDK(gl)LANRPSPDDLIK_	7	3	732.713	-0.30383	19659000	35997000	18909000	45990000	73084000	51386000
258127	Uncharacterized protein YIL156W-B	74	K	_IGGDNTEVQK(gl)WVGR_	10	3	558.285	2.0501	0	0	11642000	0	0	0
258923	60S ribosomal protein L6-3	74	K	_VVLLK(gl)NLDQGVLLVTGPFK_	5	3	723.1	0.44157	3721200	2853900	0	0	0	3829300
277218	D-arabinitol dehydrogenase 1	74	K	_FPLIPGHETVGVIAAK(gl)GK_	16	4	487.781	-0.49212	0	0	0	35141000	25042000	0
107829	Uncharacterized membrane protein C1322.03	739	K	_QSQLSSTAMLAAGEAGK(gl)GGYIAPSGR_	17	3	874.77	0.62541	1835100	0	0	0	0	0
349821	Uncharacterized ATP-dependent helicase C23E6.02	736	K	_DQMISLAK(gl)SLGADVVR_	8	3	606.324	0.57789	0	1888200	1303100	0	0	0
246153	Chromosome segregation protein sudA	735	K	_HK(gl)QSQLER_	2	3	380.535	0.062977	11337000	0	0	0	0	0
252904	Phosphatidylethanolamine N-methyltransferase	735	K	_TWVFEYGAPIKVK(gl)_	13	2	826.446	1.4522	0	0	0	15213000	16694000	13771000
338568	GTP-binding protein ypt2	733	K	_TWFANVEQHATEGVNK(gl)ILIGNK_	16	4	646.588	0.59541	0	3001400	0	15246000	17253000	33339000
260193	Heat shock 70 kDa protein 12A	732	K	_NLEK(gl)DFER_	4	2	582.786	-0.60636	8672200	28260000	14042000	163070000	178490000	279220000
342332	Eukaryotic peptide chain release factor GTP-binding subunit	732	K	_DQGQTIAIGK(gl)VIK_	10	2	742.925	-3.7308	8136100	0	0	0	0	0
106480	Uncharacterized protein C354.08c	731	K	_FVPHGPQAEVGIAHK(gl)ENLR_	15	4	554.045	-0.42902	0	0	4138300	56957000	57807000	40855000
252173	Uncharacterized protein RSN1	730	K	_RVDLAAPSSNEK(gl)QDGAK_	12	2	950.48	0.14872	15255000	0	6012800	144310000	96247000	155210000
327753	Iterative polyketide synthase CazM	730	K	_SEDGGQAIQK(gl)AR_	10	2	687.342	-1.2365	0	0	0	6240100	4309700	3920700
102068	Eukaryotic translation initiation factor 5A-1	73	K	_VHLVALDIFTGK(gl)K_	12	2	777.954	-0.078343	0	0	0	0	13682000	0
103595	Multiprotein-bridging factor 1	73	K	_KLDENPDIIK(gl)PK_	10	2	762.425	-0.7011	36426000	50090000	31226000	88429000	53179000	62843000
222657	NADP-dependent mannitol dehydrogenase	73	K	_NVEELTKEYGVK(gl)_	12	2	761.891	1.3137	0	0	0	0	0	20519000
223716	ADP-ribosylation factor 6	73	K	_FNVWDVGGQDK(gl)IRPLWR_	11	4	550.791	2.4788	2371800	3503100	4340500	39498000	47421000	29378000
247527	Nucleoside diphosphate kinase	73	K	_IAIK(gl)PDGVQR_	4	3	404.235	-0.10824	190740000	161460000	83235000	123060000	169960000	195020000
258058	Ubiquitin-conjugating enzyme E2 N	73	K	_FLTK(gl)IFHPNVDKLGR_	4	4	475.52	0.077616	0	0	3309800	608800000	633250000	572010000
271451	1,2-dihydroxy-3-keto-5-methylthiopentene dioxygenase	73	K	_MGDAYETK(gl)VR_	8	2	642.306	-0.336	0	0	0	0	0	0
320518	--	73	K	_K(gl)GPHHGSVNHGSVAEK_	1	3	585.628	0.58833	0	0	0	83763000	68237000	69470000
325363	UV excision repair protein rhp23	73	K	_GFVVCVVNK(gl)PK_	9	3	454.252	-0.30966	0	1448700	0	42630000	44120000	87399000
332655	60S ribosomal protein L20-A	73	K	_IFAPNSVVAK(gl)SR_	10	3	468.265	0.92095	14005000	16932000	11692000	0	10982000	23684000
332865	rRNA-processing protein cgr-1	73	K	_VALAAM(ox)K(gl)AK(gl)EK(gl)_	11	2	759.409	-1.4894	0	0	0	0	0	5694600
336549	Checkpoint protein hus1	73	K	_YLAITDK(gl)PMCPVCR_	7	3	613.297	-0.75452	4974100	0	0	0	0	0
337355	14-3-3 protein homolog	73	K	_IISSIEQK(gl)EESK_	8	2	752.896	0.66623	0	0	0	10019000	11836000	16141000
328184	Protein kinase C-like	727	K	_K(gl)YNPADYANVNNQYGQPIPQAR_	1	3	879.093	0.10641	6105400	0	0	31728000	16837000	27806000
329154	Cytochrome P450 52A12	727	K	_GAGQLQPIAK(gl)DAPTF_	10	2	814.426	-0.51358	5018300	6576500	4115500	4611600	0	5463700
108221	E3 ubiquitin-protein ligase RSP5	723	K	_SWDGEQK(gl)SR_	7	2	603.779	-0.12025	109470000	80290000	79406000	136230000	153270000	125440000
275342	Polyubiquitin	723	K	_EK(gl)GEGK(gl)VVEFPSTHMAGR_	6	3	729.692	0.58623	0	0	0	127110000	19748000	69275000
342258	Calcium-transporting ATPase 2	720	K	_FGGAPPQAGEDDKNEKPSTDVSAAEFVK(gl)MLGPDVK_	28	4	937.206	0.12091	0	0	4652600	0	0	0
101684	Glyceraldehyde-3-phosphate dehydrogenase	72	K	_GDVTVEGSDLVVGGKK(gl)_	16	2	837.439	-1.8715	2629300	3717300	0	0	0	0
102916	14-3-3 protein homolog	72	K	_EESK(gl)GNSTQVGLIK_	4	2	802.418	-0.86539	0	0	4510800	0	12686000	8913100
219670	Hydroxymethylglutaryl-CoA synthase	72	K	_YK(gl)IDTNSIGR_	2	2	640.833	0.12534	0	0	0	8196800	9505300	10359000
220611	Sphingolipid delta(4)-desaturase	72	K	_LAIIK(gl)AHPEVTK_	5	3	478.621	-0.16091	0	0	0	11588000	12258000	15115000
241709	Adenine phosphoribosyltransferase	72	K	_ISLEK(gl)SLR_	5	2	530.311	0.16934	0	0	0	0	0	5595900
330586	--	72	K	_K(gl)EVEPVEDGQLEHK_	1	3	584.292	-0.0046461	13121000	9135200	9775500	0	0	0
275342	Polyubiquitin	719	K	_EK(gl)GEGK(gl)VVEFPSTHMAGR_	2	3	729.692	0.58623	0	0	0	100080000	24703000	52955000
353852	V-type proton ATPase catalytic subunit A	719	K	_TLGELPTNVTKAVK(gl)_	14	2	792.951	0.60428	2152200	8871900	2021800	0	5088600	0
235334	Fatty acid synthase subunit beta	718	K	_HISFK(gl)PGSSDAIQAVINIAK_	5	3	737.402	-1.7885	0	0	0	5924900	15027000	34696000
253945	Uncharacterized protein C3D6.13c	718	K	_APLLGSNANGK(gl)TD_	11	2	686.347	-1.8712	9800900	16894000	18623000	0	0	0
225412	Chitin synthase 6	717	K	_GDYGLGFK(gl)GDYR_	8	2	731.341	-0.036537	0	5004000	1484500	11744000	10862000	13254000
67838	--	713	K	_TVM(ox)DCGICYAPALAK(gl)PEWHLGNR_	15	3	930.437	-0.67747	0	0	5385700	103150000	116210000	120350000
235859	Valine--tRNA ligase, mitochondrial	710	K	_SLGNVIDPLDVIK(gl)GIQLDDLHAK_	13	3	863.141	-0.31034	2657500	1042200	0	36289000	32900000	41295000
252904	Phosphatidylethanolamine N-methyltransferase	710	K	_ATGK(gl)ESLNAR_	4	2	580.805	0.35122	0	19291000	12785000	0	11198000	29444000
241720	Vesicle-associated membrane protein-associated protein C16G5.05c	71	K	_IEPGHEVEVTVLLQAMK(gl)QDPPLDTK_	17	4	726.131	-0.6905	0	0	0	6341700	0	5940400
276718	Cofilin	71	K	_TGAESK(gl)GPR_	6	2	508.76	0.89308	0	0	0	0	2448100	7807300
282420	--	71	K	_ECPQSGGNTGGGQDCYK(gl)CGQFGHIAR_	17	4	739.563	-0.21187	0	0	0	19728000	0	24750000
325392	60S ribosomal protein L23a	71	K	_LDEHK(gl)IIVHPLNTESAMK_	5	3	730.384	-0.43934	0	4246700	24513000	8814000	22584000	26585000
330586	--	71	K	_EEAVAPAATEAPVADATEAPAGAETAAAPAKEEAK(gl)_	35	3	1140.55	-0.18044	0	23071000	0	87348000	42738000	109270000
332865	rRNA-processing protein cgr-1	71	K	_VALAAM(ox)K(gl)AK(gl)EK(gl)_	9	2	759.409	-1.4894	0	0	0	0	0	5694600
334136	Neutral ceramidase	71	K	_NAYLK(gl)DETGR_	5	2	640.815	0.0099131	12983000	8345700	4733300	0	0	0
225412	Chitin synthase 6	709	K	_APSLSGSQRPQSVLPVHK(gl)GDYGLGFK_	18	3	947.167	-0.23736	0	0	0	20971000	0	18764000
342258	Calcium-transporting ATPase 2	708	K	_FGGAPPQAGEDDK(gl)NEKPSTDVSAAEFVK_	16	3	1002.48	0.28098	0	10075000	0	0	0	0
253945	Uncharacterized protein C3D6.13c	707	K	_LFLNDEFK(gl)APLLGSNANGK_	8	3	721.38	-0.017631	8907900	7855900	5137200	0	0	0
272520	Clock-controlled protein 8	705	K	_IGADEDVK(gl)M(ox)G_	8	2	582.764	0.27672	0	6228700	0	0	0	0
342258	Calcium-transporting ATPase 2	705	K	_FGGAPPQAGEDDK(gl)NEKPSTDVSAAEFVK_	13	3	1002.48	0.28098	0	10075000	0	0	0	0
353852	V-type proton ATPase catalytic subunit A	705	K	_K(gl)TLGELPTNVTK_	1	2	707.899	-1.1411	0	3341500	0	0	6063600	9307700
106724	Serine/threonine-protein kinase oca2	704	K	_ESSTTTSENPAAGSTGSTGASSAGEK(gl)PK_	26	3	904.413	-0.093772	0	0	0	0	0	0
334025	Long-chain-fatty-acid--CoA ligase 1	701	K	_SVTDAVLK(gl)DLLAQGK_	8	3	557.981	-0.4526	0	0	0	7418100	6101900	8343200
222162	Uricase	70	K	_NTIYIKAK(gl)_	8	2	532.809	-0.18277	0	7890600	0	12293000	14819000	17000000
224577	60S ribosomal protein L34-A	70	K	_EYSQISKPK(gl)K_	9	2	661.359	0.77118	8981400	13384000	7617200	0	4328100	0
249681	Inorganic pyrophosphatase	70	K	_LEISKEELLNPIK(gl)QDTK_	13	3	704.723	0.081535	7022000	11239000	9457800	5981100	12688000	0
252036	FAD-linked oxidoreductase DDB_G0289697	70	K	_(ac)AQSK(gl)FETELESLQAQHPDIK_	4	3	819.075	0.83108	0	4969700	4024200	91349000	115170000	133640000
263388	DNA-directed RNA polymerase II subunit rpb4	70	K	_K(gl)NFQESEILSK_	1	2	718.873	-0.14174	8754800	8099100	15221000	24648000	25870000	29330000
265329	--	70	K	_NDATSSADAQK(gl)CPALK_	11	3	597.616	-0.30624	0	0	0	5681000	5485600	6954600
105781	General amino acid permease AGP2	7	K	_(ac)SDLNEK(gl)PK(gl)YGDSDVEAIR_	6	3	769.368	-0.27135	120170000	84079000	83690000	60385000	68018000	81896000
107644	--	7	K	_AINDDK(gl)R_	6	3	315.83	-0.61749	0	0	0	37877000	29314000	79767000
217258	Acetyl-coenzyme A synthetase	7	K	_(ac)AQGAPK(gl)NPVVLEAHEVDTFHPPQK_	6	3	922.472	0.86591	0	0	0	28210000	33523000	29103000
218572	Probable UTP--glucose-1-phosphate uridylyltransferase	7	K	_(ac)AAQAIK(gl)SAIPSHLKPGNGDSEAEFANK_	6	4	727.62	0.084039	0	0	0	0	26405000	14046000
220810	41 kDa peptidyl-prolyl cis-trans isomerase	7	K	_(ac)ATEETK(gl)AAPASR_	6	2	694.344	-0.29979	24401000	20867000	30095000	29397000	36266000	35244000
238988	Pre-mRNA-splicing factor slt-11	7	K	_PPQIK(gl)QDLNR_	5	3	441.577	0.45383	10084000	0	0	0	0	0
245142	Ubiquitin-conjugating enzyme E2-34 kDa	7	K	_(ac)AAAAK(gl)QR_	5	2	436.241	-0.97567	0	0	0	0	10539000	26052000
245225	--	7	K	_(ac)ASSTEK(gl)ADTTAK_	6	2	683.328	0.75491	63661000	42372000	86362000	35430000	45837000	37930000
246869	--	7	K	_(ac)MEASSFK(gl)NPASVK_	7	2	776.377	0.19242	12704000	7713400	5343500	0	0	0
251954	Adenosylhomocysteinase	7	K	_(ac)SAPANK(gl)FK_	6	2	509.769	0.018518	0	0	0	33231000	38068000	44895000
252757	Putative HC-toxin efflux carrier TOXA	7	K	_(ac)AAEEQK(gl)LSSPK_	6	2	672.344	-0.30811	105120000	58678000	63431000	0	0	0
255113	UNC93-like protein C922.05c	7	K	_(ac)TDTETK(gl)VDVGPEAK_	6	2	823.399	-0.11661	0	0	0	5207400	4823400	5491000
262055	AP-1 complex subunit beta-1	7	K	_IK(gl)GAFAAPR_	2	3	348.87	-0.18976	0	0	2774500	3513100	6732900	4112400
265305	ABC transporter G family member 11	7	K	_(ac)MDKDLEK(gl)AALENQGQEHQFGHDDR_	7	4	742.588	-0.0052587	0	0	3173500	0	0	0
265408	Major facilitator superfamily domain-containing protein 7	7	K	_(ac)GSTSEK(gl)SAGDREESPLR_	6	3	654.643	-0.15066	0	0	0	18823000	19421000	23350000
267666	Uncharacterized amino-acid permease C15C4.04c	7	K	_(ac)ASVSEK(gl)K(gl)ESAEAPTTSQPR_	6	3	758.372	-0.194	0	0	0	26656000	32262000	12142000
324265	--	7	K	_(ac)SAPSAK(gl)FEVMDDGGR_	6	2	861.891	-0.97934	11056000	9871800	8582600	12079000	16680000	19237000
324752	--	7	K	_EK(gl)MNQLR_	2	3	344.847	0.23524	132960000	83816000	55127000	121170000	146100000	159420000
328812	Survival factor 1	7	K	_WAQK(gl)QLADVAGTKEPIYGPSAIR_	4	3	871.798	-0.049474	0	0	3063200	37118000	32246000	35701000
334011	--	7	K	_(ac)TEPLAK(gl)VDSAVDGVDVK_	6	2	949.989	0.041613	4409100	0	1925200	15871000	13052000	20291000
227008	Phosphoinositide phosphatase SAC1	697	K	_YSNAEEGKK(gl)_	9	2	570.27	-1.0649	0	0	0	6969400	5239400	0
331591	GTPase-activating protein	697	K	_EGVIQK(gl)SNVPDNRR_	6	3	575.971	0.27241	0	0	0	61142000	55296000	70019000
329154	Cytochrome P450 52A12	696	K	_ALSK(gl)LGTQTER_	4	3	439.909	1.0885	21643000	49993000	7825100	10172000	20930000	32589000
331295	--	695	K	_HVK(gl)SIPLEGDAR_	3	2	718.386	0.073677	0	7094400	0	17306000	19312000	15828000
331295	--	692	K	_ELPSTTNELIAK(gl)HVK_	12	3	598.663	0.42128	6566100	4409700	4986600	35769000	19180000	18747000
249839	ATP-dependent 6-phosphofructokinase	690	K	_LAIK(gl)CIQHLENFGR_	4	3	604.989	-0.67057	29479000	42148000	33486000	179800000	124850000	143390000
100480	DNA-directed RNA polymerase II subunit RPB9	69	K	_NILK(gl)SQAGDTAGVTHDVALDPTLPR_	4	3	901.807	-0.21498	6455500	0	0	0	10693000	0
101758	40S ribosomal protein S25	69	K	_HCLK(gl)DLEEK_	4	2	643.314	-0.94306	0	83545000	89855000	37534000	48206000	58280000
102482	60S ribosomal protein L31	69	K	_K(gl)VWEQGVK_	1	2	544.298	0.15481	26087000	34453000	0	18909000	64210000	25641000
220884	RNA-binding protein rnc1	69	K	_GGK(gl)NVAELR_	3	2	529.291	-0.81498	0	0	0	0	0	7326200
239353	Deubiquitination-protection protein dph1	69	K	_VMK(gl)NEDTLASYK_	3	2	756.872	0.42314	18572000	50459000	31615000	0	0	0
253175	Malate dehydrogenase, mitochondrial	69	K	_LAPGVAADISHINTK(gl)STVQGYDPTASGLASALK_	15	4	842.693	-0.65861	0	0	0	7275100	13672000	10294000
258633	Non-histone chromosomal protein 6	69	K	_WK(gl)ALNDK(gl)QR_	7	2	693.865	-3.6815	72586000	0	109060000	5807100	5184200	43934000
292737	Histone H1	69	K	_ALK(gl)TGVEK_	3	2	480.28	-0.25849	12016000	0	0	0	0	0
324752	--	69	K	_K(gl)AAEDGQGHSTTNEALTR_	1	3	667.319	-0.1602	46781000	22594000	26393000	23241000	74403000	20459000
330150	GTP-binding protein ypt1	69	K	_TIELDGK(gl)TVK_	7	2	609.34	0.22118	10081000	0	0	0	0	0
332865	rRNA-processing protein cgr-1	69	K	_VALAAM(ox)K(gl)AK(gl)EK(gl)_	7	2	759.409	-1.4894	0	0	0	0	0	5694600
108249	--	687	K	_VVSGVSSVSK(gl)AR_	10	2	645.362	-0.17585	0	0	0	0	0	0
67838	--	687	K	_RCYGCGSK(gl)SHGAHECVELR_	8	5	476.213	-0.34639	0	0	0	582040000	529340000	731510000
250046	--	685	K	_INTSASNSK(gl)STR_	9	2	690.347	0.87801	0	0	0	12132000	3945600	0
331295	--	680	K	_SVTEVTANIK(gl)ELPSTTNELIAK_	10	3	824.778	-0.019637	0	5676100	3049900	12023000	13640000	14666000
102482	60S ribosomal protein L31	68	K	_LDPQLNK(gl)K_	7	3	357.205	-0.032649	69962000	54943000	41082000	59015000	32641000	88548000
102916	14-3-3 protein homolog	68	K	_IVTSIEQK(gl)EESKGNSTQVGLIK_	8	4	626.341	0.19536	0	0	0	56024000	21182000	37093000
105308	Uncharacterized protein C32A11.02c	68	K	_LSSEGK(gl)ALVADVR_	6	3	486.935	-0.12661	0	0	0	0	0	17570000
222657	NADP-dependent mannitol dehydrogenase	68	K	_NVEELTK(gl)EYGVK_	7	2	761.891	1.1969	0	0	0	17963000	17070000	0
223186	Vesicle transport v-SNARE protein vti1	68	K	_ALEEAEELLGQMQLEK(gl)SNIPTSSR_	16	3	929.799	-0.9823	7316700	0	0	0	0	20300000
330160	--	68	K	_STPVTAINTK(gl)QPQQQSLR_	10	3	704.378	1.4088	0	0	0	0	0	0
340733	Serine hydroxymethyltransferase, cytosolic	68	K	_AVFDALGSPMSNK(gl)YSEGQPGAR_	13	3	799.381	-1.0363	0	0	3275400	7677400	9723700	8929500
272520	Clock-controlled protein 8	678	K	_AQPAGQSQGQEQEQVQGK(gl)GYYPQGQQQR_	18	3	1073.17	-1.588	13672000	0	14598000	0	0	0
334514	Ubiquitin carboxyl-terminal hydrolase 14	677	K	_ALK(gl)ETNGDMER_	3	3	459.886	-1.2121	0	0	0	4987100	18863000	4993800
269287	AP-1 complex subunit gamma-1	676	K	_AVIQK(gl)ESASIR_	5	2	658.37	-0.065667	0	0	0	10554000	13322000	8334500
349539	Flavin carrier protein 2	676	K	_GDHGDGGYVK(gl)APLEDEDDEDSIVPLGSSTANLPGHR_	10	3	1278.59	0.49821	17918000	33129000	28240000	90069000	69353000	105060000
107731	Probable inorganic phosphate transporter 1-6	675	K	_LRAESADDSNGPDEK(gl)TEEKPTA_	15	3	825.381	0.11112	13476000	0	0	8834600	8831300	13272000
260981	Threonine--tRNA ligase, cytoplasmic	673	K	_GFYDYAEEVK(gl)R_	10	2	745.849	4.3733	3286500	0	0	0	0	0
334944	Virulence protein SSD1	673	K	_IFVACIK(gl)R_	7	3	374.215	-0.14574	0	0	0	29351000	36927000	73731000
67838	--	673	K	_AEINEILK(gl)K_	8	2	586.338	-0.31446	4008000	3690800	2790600	170200000	175200000	193370000
73837	Uncharacterized protein C11D3.15	670	K	_AAEGIAAK(gl)TPAASSSSR_	8	2	844.932	-0.14889	0	0	0	0	0	0
108023	Delta(12) fatty acid desaturase	67	K	_ISYGK(gl)LIDTHGNTFEVPDYTIK_	5	3	875.778	-4.8676	9223400	10201000	14483000	8853400	15064000	13022000
108743	Cytoplasmic 60S subunit biogenesis factor REI1 homolog	67	K	_VASLPPISSEIFTEK(gl)VLQAR_	15	3	767.093	0.5139	0	0	0	2060700	5682500	5641700
221242	Growth hormone-inducible transmembrane protein	67	K	_SSPSK(gl)STSLVSR_	5	2	675.355	-0.32383	0	0	3049700	0	0	0
250369	Glycerol 2-dehydrogenase (NADP(+))	67	K	_DYIK(gl)ENPGK_	4	2	589.296	0.4136	0	0	3975200	7940000	8545300	9877900
262700	Putative ubiquitin thioesterase otu1	67	K	_NASIEPLNLK(gl)GEAVTFVPK_	10	3	714.392	1.333	0	0	0	12445000	8538700	9790600
268994	Uncharacterized protein MT1298	67	K	_EK(gl)VVHEHGLK_	2	2	645.352	-1.5058	14076000	0	0	0	0	0
332795	--	67	K	_KAPTLLEK(gl)HFQQQQLLR_	8	4	548.813	0.35937	0	0	0	8858500	11094000	10288000
333003	Probable proteasome subunit alpha type-7	67	K	_LLK(gl)AGANKR_	3	2	542.833	0.40446	13065000	16119000	7323600	0	0	4398800
260193	Heat shock 70 kDa protein 12A	668	K	_QIFVQK(gl)GQK_	6	2	595.338	0.54618	4313600	3949500	0	0	0	0
334644	Flavin carrier protein 1	668	K	_AFDLDDDAESISSDSLK(gl)R_	17	3	699.991	-0.93036	0	0	0	0	0	0
263868	Flavin carrier protein 2	667	K	_TNLDVK(gl)ETSYQPLVHHAAPPALGGDDNLGR_	6	4	825.666	-0.23962	0	0	0	11487000	22653000	22537000
273510	3-hydroxybenzoate 4-monooxygenase	666	K	_FLEVPEILK(gl)R_	9	3	453.266	-0.74448	3422800	1576600	1990400	35142000	26406000	12276000
260956	Calpain-A	665	K	_DGDEKK(gl)PEQDGENEQFEDAQEGLAK_	6	4	730.823	0.072827	0	0	0	0	0	25496000
331585	--	665	K	_LEMINGTQVNESVLK(gl)PSTPYR_	15	3	830.76	-1.663	2892600	0	0	37784000	38160000	46358000
260956	Calpain-A	664	K	_DGDEK(gl)KPEQDGENEQFEDAQEGLAK_	5	3	974.095	-0.25169	0	0	0	56865000	0	15856000
326383	Ubiquitin carboxyl-terminal hydrolase 21	663	K	_LDNILCPVTQEDIPK(gl)HLR_	15	4	569.552	0.37023	0	9194300	5999800	34295000	33545000	44326000
260902	Uncharacterized transporter C530.02	662	K	_GAGDAESK(gl)DLEK_	8	2	667.315	0.6702	0	0	5253400	0	0	0
107731	Probable inorganic phosphate transporter 1-6	660	K	_TSSNTASGGVLGGEK(gl)LR_	15	2	874.45	0.14901	53123000	40177000	56252000	78821000	159230000	92569000
104520	--	66	K	_YCAFHGK(gl)CR_	7	2	656.787	-0.1864	19834000	16197000	21146000	3253400	0	0
106534	Pleckstrin homology domain-containing family A member 8	66	K	_SDISGNATK(gl)IDTR_	9	3	497.918	-0.3357	0	0	0	0	0	3457700
106682	Proteasome subunit alpha type-5	66	K	_VTSTLLETSSVEK(gl)IVEIDR_	13	3	745.069	-0.50685	1586600	0	0	0	0	0
220884	RNA-binding protein rnc1	66	K	_EAGVIIGK(gl)GGK_	8	2	571.83	-1.9921	0	0	0	6047500	0	0
240041	60S ribosomal protein L3	66	K	_DLDRPGAK(gl)SHKK_	8	3	489.267	1.0651	0	0	0	4754900	2717800	4111600
246094	Uncharacterized protein YIL067C	66	K	_FLEEENLSK(gl)HWR_	9	3	567.95	0.5424	0	0	0	0	0	0
252753	Ubiquitin-conjugating enzyme E2 2	66	K	_LVMHFEEQYPNK(gl)PPSVK_	12	3	719.698	0.71557	0	0	0	48923000	0	92874000
276899	60S ribosomal protein L27-A	66	K	_SK(gl)IKPFVK_	2	2	530.829	-0.212	0	8260700	3909100	0	4212300	0
279477	--	66	K	_EMFEK(gl)ATGK_	5	2	577.779	0.015494	0	0	0	8323000	9592600	16013000
329614	--	66	K	_IDNSVADLDAK(gl)LDER_	11	3	596.631	0.070864	0	0	0	0	0	5819700
104999	Eukaryotic translation initiation factor 3 subunit A	653	K	_LAQELK(gl)ER_	6	2	550.807	0.65869	0	0	0	6053500	6891500	6556600
342835	Vacuolar segregation protein 7	653	K	_FLSAGK(gl)LAATSK_	6	2	654.37	0.13922	9907100	6529500	6092800	6692900	0	9373900
223454	Peroxiredoxin-1	65	K	_FQK(gl)LNTTVLGVSTDSHFTHLAWR_	3	5	555.29	-0.21987	0	0	0	33675000	46986000	36018000
258534	Probable allantoinase 1	65	K	_DQLLVIAK(gl)TVHPDPSAR_	8	3	658.697	-0.81822	0	0	0	11354000	15214000	12624000
269918	U6 snRNA-associated Sm-like protein LSm7	65	K	_EQGHGEGGSGSGSK(gl)GDR_	14	3	572.582	0.29251	3231100	0	1628000	0	0	0
276718	Cofilin	65	K	_TVSK(gl)TGAESKGPR_	4	2	716.381	-0.3578	90223000	91688000	52945000	46424000	41875000	98636000
332673	60S ribosomal protein L35	65	K	_VLTIINAK(gl)QR_	8	2	635.386	-0.11588	125220000	100320000	87161000	142500000	145540000	228440000
107789	Alanine--tRNA ligase	647	K	_TGVTNEELK(gl)K_	9	2	616.828	0.02393	0	0	0	5833200	5580400	6320300
267556	Probable transketolase	647	K	_K(gl)FEFTPEGVVKR_	1	2	775.92	0.85628	0	0	4075600	37991000	53199000	59853000
106771	--	642	K	_LDQEEK(gl)EAMLR_	6	2	738.362	0.83296	15060000	32654000	35169000	0	0	0
103155	Enolase	64	K	_GVLK(gl)AVENVNTVLGPELIK_	4	2	1054.11	-0.11568	7338300	8013500	2984300	69079000	74192000	83921000
104921	--	64	K	_ELEK(gl)HMR_	4	2	528.766	-0.31967	0	9740200	13356000	19650000	21722000	25697000
224177	40S ribosomal protein S13	64	K	_DSHGIAQVK(gl)VVTGNK_	9	3	556.301	0.58146	6862300	0	0	0	0	0
226644	Drebrin-like protein B	64	K	_VETK(gl)GEGELADLTEDFNEGR_	4	3	775.028	-0.59871	0	0	0	8078700	10227000	13742000
249817	Uncharacterized CDP-alcohol phosphatidyltransferase class-I family protein C22A12.08c	64	K	_YMHNLSVSPSMK(gl)DRR_	12	4	484.489	-0.73022	8306500	11534000	0	0	0	0
258127	Uncharacterized protein YIL156W-B	64	K	_SEK(gl)IGGDNTEVQK_	3	2	759.873	-0.10084	126860000	151230000	101390000	0	4536300	5826800
258633	Non-histone chromosomal protein 6	64	K	_WK(gl)ALNDK(gl)QR_	2	2	693.865	-3.6815	89421000	33702000	56713000	0	0	4195600
321493	Translation machinery-associated protein 7	64	K	_KGPLNTGGQGIK(gl)K_	12	3	471.272	-0.13005	3609200	0	0	15591000	0	0
325363	UV excision repair protein rhp23	64	K	_IEEK(gl)GFVVCVVNKPK_	4	3	620.673	-0.6449	0	0	0	4192000	0	0
325853	Eukaryotic peptide chain release factor subunit 1	64	K	_MLAEEYGTASNIK(gl)SR_	13	3	595.293	0.17068	0	5253500	0	0	8776300	8345300
330374	Malic acid transport protein	64	K	_HK(gl)VDQQHGSTGAGDVELAPR_	2	4	554.776	0.68348	68935000	57670000	47220000	194180000	134010000	170270000
333003	Probable proteasome subunit alpha type-7	64	K	_VVTSK(gl)LLK_	5	2	501.321	-0.64035	37259000	35611000	17230000	10184000	12213000	13095000
98228	--	64	K	_AVAYPSVGAEPPNK(gl)GLFDDVAAVR_	14	3	853.106	-1.2442	0	0	0	0	0	0
215738	Actin cytoskeleton-regulatory complex protein sla1	639	K	_VTGISLDEDKPLSEVK(gl)R_	16	4	500.772	0.68416	6292400	9811500	4196800	0	0	13612000
249839	ATP-dependent 6-phosphofructokinase	638	K	_LILINEK(gl)ASK_	7	3	414.919	0.10183	29660000	18410000	33439000	73030000	93526000	101410000
331295	--	638	K	_RNLGNK(gl)QEIDEVSEQIVQR_	6	3	790.41	0.10524	22955000	16862000	18153000	106050000	0	130000000
225654	Linear gramicidin synthase subunit D	637	K	_ADSVLAADIQPK(gl)NAR_	12	2	841.945	0.53936	0	0	0	0	0	0
334025	Long-chain-fatty-acid--CoA ligase 1	637	K	_LQGGEYIALEK(gl)LESVYR_	11	3	694.7	1.7544	2774700	2912600	945220	4186800	0	0
215908	Elongation factor 3	635	K	_TYK(gl)GNLEDFVR_	3	2	728.365	1.3551	0	0	0	6823700	6231100	7616700
329021	40S ribosomal protein S17	634	K	_ALLK(gl)HLGFDSVPVTVNQVHQAQPQER_	4	4	757.155	0.023469	249160000	112560000	214600000	1031700000	1056500000	1151100000
226763	Probable 5-methyltetrahydropteroyltriglutamate--homocysteine methyltransferase	633	K	_EREAYLDWAVK(gl)AFR_	11	3	623.32	-0.91299	0	0	0	40594000	53027000	49193000
263743	Eukaryotic translation initiation factor 3 subunit B	633	K	_EDHLEK(gl)FK_	6	2	580.291	-2.1493	0	0	0	0	0	0
105440	Putative arrestin-related trafficking adapter C2D10.04	632	K	_LTPLAK(gl)VQVHK_	6	4	337.708	0.021446	0	89262000	187190000	290260000	438700000	369720000
326318	Putative mevalonate kinase	632	K	_FGADLGEYPPEQFAK(gl)R_	15	3	646.983	-0.82974	13165000	8944000	12828000	53595000	52514000	72120000
102097	FK506-binding protein 1B	63	K	_IGVGQVIK(gl)GWDEGVTQMK_	8	3	687.026	0.58809	6189600	2294600	9759200	16868000	21804000	22538000
103787	Ubiquitin-40S ribosomal protein S27a	63	K	_TLSDYNIQK(gl)ESTLHLVLR_	9	4	561.805	-0.05214	5314200000	3597700000	4806400000	26465000000	24681000000	25208000000
218572	Probable UTP--glucose-1-phosphate uridylyltransferase	63	K	_NSLTTLAETVK(gl)DPEQK_	11	2	944.487	0.72142	13316000	9899300	11147000	32077000	41663000	44697000
223945	Translationally-controlled tumor protein homolog	63	K	_VK(gl)VNNVVASFR_	2	2	673.881	-0.95162	0	0	0	62743000	59028000	66251000
246441	Palmitoyltransferase AKR1	63	K	_IGDIAAMEK(gl)LFETK_	9	3	560.627	-0.35915	0	908580	1287500	0	0	0
258266	Putative peroxiredoxin pmp20	63	K	_KVVLVAVPGAFTPTCSEK(gl)HVPTFIEQK_	18	4	774.919	-0.28281	2461000	6055200	6688400	35142000	34467000	39515000
217221	NADPH--cytochrome P450 reductase	629	K	_QQGK(gl)IINDLLEQK_	4	2	820.952	-0.87111	84453000	127200000	54276000	194050000	257470000	264970000
257341	ATP-dependent zinc metalloprotease FtsH 2	629	K	_NFIGGFK(gl)EKPEITEEDVK_	9	4	549.281	-0.70716	0	0	0	3358300	0	5727100
257341	ATP-dependent zinc metalloprotease FtsH 2	627	K	_NFIGGFK(gl)EKPEITEEDVK_	7	3	732.039	0.37217	0	0	1774700	3358300	8286200	15961000
108141	ZZ-type zinc finger-containing protein P35G2.11c	626	K	_SLPLPASGFDGAAMQK(gl)LLR_	16	3	696.042	0.23746	3923600	1340300	3593200	11997000	11186000	6929200
255372	Uncharacterized transporter C36.03c	626	K	_KESDK(gl)ATEAV_	5	2	596.296	0.73465	0	0	0	19528000	17650000	14463000
107731	Probable inorganic phosphate transporter 1-6	625	K	_EVK(gl)GEPAIMDNDFSQEAHDYFQR_	3	4	710.82	-0.12011	1628600000	715140000	894130000	1496700000	1243300000	1257500000
248216	Probable peptide transporter ptr2	625	K	_GAAQPNAGHTADDQFAEK(gl)A_	18	3	671.64	0.10115	29257000	17393000	13116000	0	0	7931000
245307	Heat shock protein 90 homolog	624	K	_K(gl)KVETDGENDR_	1	2	702.839	-0.034851	2201700	0	0	1401900	0	0
217385	Probable ATP-citrate synthase subunit 1	623	K	_SIGLIAHFLDQK(gl)R_	12	3	537.97	0.029271	2442300	12444000	10230000	133400000	109260000	132000000
107731	Probable inorganic phosphate transporter 1-6	622	K	_EK(gl)EVK(gl)GEPAIMDNDFSQEAHDYFQR_	2	4	803.615	0.2514	18101000	20312000	26602000	29580000	69065000	0
256296	UPF0061 protein C20G4.05c	620	K	_SFILDEVIK(gl)R_	9	2	667.377	-1.4838	1698200	0	0	0	0	0
222533	Probable proteasome subunit beta type-2	62	K	_ATSGPIVADKNCEK(gl)_	14	2	802.391	-0.23585	0	0	0	0	2685600	0
239853	Ribonucleoside-diphosphate reductase small chain	62	K	_KVVK(gl)AQQEPPRIPELRPEELDEPILR_	4	4	799.198	0.319	0	0	6601300	34306000	25224000	43223000
249681	Inorganic pyrophosphatase	62	K	_LEISK(gl)EELLNPIKQDTK_	5	3	704.723	-0.073615	25910000	0	0	0	0	0
282705	Dynein light chain Tctex-type	62	K	_AVISESTPEK(gl)ASAPAFK_	10	2	923.981	1.0533	19046000	3815700	11155000	54856000	49289000	58652000
320725	--	62	K	_SEGKPVSHGVAK(gl)EILAGLAAGEAER_	12	3	864.124	0.286	20286000	60656000	52563000	41777000	240950000	180360000
328653	Probable U6 snRNA-associated Sm-like protein LSm4	62	K	_LTEAYVK(gl)GNNIK_	7	2	732.396	-1.9859	3152200	0	0	0	0	0
330374	Malic acid transport protein	62	K	_QFSPEEK(gl)HK_	7	2	622.307	-0.46194	70817000	100310000	73331000	259940000	231290000	311490000
105947	Protein YSC84	618	K	_AGAGDSK(gl)GAQSSS_	7	2	618.776	0.19116	0	0	0	6968400	5602000	18928000
331791	Probable aspartic-type endopeptidase opsB	618	K	_SMPIPGADSEIPAADEAK(gl)IPLAPESTEEYGR_	18	3	1119.2	-0.35254	26263000	19707000	16101000	5801200	0	8290800
265684	Vigilin 1	617	K	_AAPSQSDVK(gl)AFEEGLR_	9	2	909.953	-3.7095	0	0	0	0	0	0
332918	Protein transport protein SEC9	616	K	_SIAQINDVSGK(gl)VDLVDDR_	11	3	686.687	0.99163	0	5871500	3455000	0	0	0
67838	--	616	K	_DVSYDQTK(gl)ALQEISQLIR_	8	3	741.053	-0.21839	7612700	7149800	0	334930000	324040000	394160000
328524	Uncharacterized MFS-type transporter C1683.03c	612	K	_GEMADEK(gl)VAGLK_	7	2	681.34	-2.6207	0	0	0	0	0	0
227294	Signal recognition particle subunit SRP68	610	K	_TNVQSDSEK(gl)QPAKK_	9	3	558.62	-0.62021	0	0	0	0	0	0
100503	40S ribosomal protein S7	61	K	_EIEVGHGK(gl)K_	8	2	555.799	1.2922	0	0	0	0	0	0
102761	--	61	K	_TSLAQAEQKAK(gl)_	11	2	644.846	-0.36432	0	0	0	0	0	5611400
218363	Probable T-complex protein 1 subunit theta	61	K	_IVINHLQK(gl)MILTSDAATILR_	8	3	788.786	-0.36364	0	0	0	0	5929700	4372900
242591	Golgi SNAP receptor complex member 1	61	K	_LQEILEK(gl)R_	7	2	571.83	-0.58689	0	0	0	0	0	5920800
272654	Actin, gamma	61	K	_DSYVGDEAQSK(gl)R_	11	3	490.227	-0.24686	15517000	13780000	2526000	43626000	61325000	75658000
260193	Heat shock 70 kDa protein 12A	609	K	_VVRPMDSVAAIVK(gl)GAVTAGITER_	13	3	818.788	0.68593	0	0	0	0	0	8266900
273510	3-hydroxybenzoate 4-monooxygenase	609	K	_GSLCTNK(gl)WLGSLGPGEIAIVNVRPDGYVGSIGR_	7	4	889.964	-1.7513	0	0	0	0	0	18480000
251932	Catalase-peroxidase	608	K	_NYGK(gl)SSAR_	4	2	498.747	-0.07023	0	0	0	0	14345000	10685000
251795	Long-chain-fatty-acid--CoA ligase 1	606	K	_K(gl)LAEANGIK_	1	3	353.205	0.26359	54454000	27260000	33477000	140910000	108010000	165150000
216590	Cell division control protein 48	604	K	_AAAPCIVFLDELDSIAK(gl)AR_	17	3	725.381	-0.11854	1732600	2470500	0	12021000	14408000	17618000
326623	Vacuolar protein sorting-associated protein 1	603	K	_TGK(gl)PLSSTPVR_	3	2	628.851	-1.0471	8424000	0	0	0	0	0
217258	Acetyl-coenzyme A synthetase	601	K	_K(gl)SIGPFAAPK_	1	2	565.322	0.21362	0	0	0	17019000	52049000	66815000
334284	--	600	K	_DLK(gl)AQWK_	3	2	501.772	-0.095246	0	0	0	24568000	32150000	34389000
102150	Profilin	60	K	_NIASIVSGDQAAVDK(gl)AFAEGLHVAGER_	15	4	710.614	0.55168	0	0	0	0	0	5805800
103155	Enolase	60	K	_WLGK(gl)GVLK_	4	2	507.808	0.22973	211420000	131930000	161460000	545120000	671590000	814540000
104921	--	60	K	_NILPASTAAPGLQAQQK(gl)ELEK_	17	3	774.42	0.32264	0	0	0	0	21722000	25697000
105107	--	60	K	_TFQVEPLAK(gl)HQYK_	9	2	851.949	0.012766	0	0	0	30161000	49646000	49343000
107727	Uncharacterized protein YGR266W	60	K	_AAEAK(gl)TGTHDLADFLNSSR_	5	3	706.679	-0.69544	0	0	0	5847900	0	12900000
217258	Acetyl-coenzyme A synthetase	60	K	_QSITEPQKFWGTK(gl)AR_	13	4	473.501	-0.37866	0	0	0	7731100	13909000	9634300
220392	ATP-dependent RNA helicase eIF4A	60	K	_AIMPVIK(gl)GHDVIAQAQSGTGK_	7	2	1118.1	-0.22721	8801500	23118000	13240000	149400000	135520000	189450000
245224	Nucleolar protein 16	60	K	_LGK(gl)ATGGIEQHPSSTTSTAR_	3	3	705.026	0.71363	4588400	0	0	0	0	0
245307	Heat shock protein 90 homolog	60	K	_LDSGK(gl)DLR_	5	2	509.27	-0.082598	0	0	0	11167000	21247000	24788000
249628	--	60	K	_ETHLSSQALTK(gl)DDR_	11	3	572.283	0.18368	0	0	0	0	0	0
271318	Histone H4.1	60	K	_SVLK(gl)SFLEGVIR_	4	3	487.952	0.081604	0	5960000	3969800	48348000	46892000	58384000
328046	Ubiquitin-conjugating enzyme E2 14	60	K	_VELGK(gl)SYPFK_	5	3	427.899	0.60068	0	909510	3687100	33049000	34319000	11592000
100587	--	6	K	_(ac)SVASK(gl)NLFDLLGNDDEGSETPKAPVK_	5	3	963.149	1.1202	3974400	4308700	2664400	12211000	0	11714000
103787	Ubiquitin-40S ribosomal protein S27a	6	K	_M(ox)QIFVK(gl)TLTGK_	6	3	465.927	-0.30856	84097000	96077000	65304000	571220000	712010000	402310000
106590	--	6	K	_(ac)AGNEK(gl)QQSEK(gl)DR_	5	2	830.388	1.2106	8732000	0	4496300	11933000	21038000	16071000
107611	Septin homolog spn3	6	K	_(ac)SSPAK(gl)M(ox)IR_	5	2	531.274	0.57252	0	8637500	6029200	27962000	68699000	40942000
219302	Centromere/microtubule-binding protein cbf5	6	K	_(ac)ADEK(gl)HIIVPQASTPAADTSDWPLLLK_	4	3	991.517	1.9464	6598500	4077800	3738500	0	0	0
236838	Dolichyl-phosphate-mannose--protein mannosyltransferase 2	6	K	_(ac)AAAEK(gl)AAVASGADAGNALR_	5	2	935.474	1.1029	0	0	0	0	5472200	0
251932	Catalase-peroxidase	6	K	_(ac)GSVDK(gl)CPLHSNVAGGGTR_	5	2	984.471	0.35991	36167000	20753000	28702000	115070000	111070000	144380000
254546	Vacuolar calcium ion transporter	6	K	_(ac)ATTEK(gl)DSTASSAGGGAVLPQHEQER_	5	3	895.09	-0.31935	0	18432000	0	30191000	0	0
263127	Major facilitator superfamily domain-containing protein 1	6	K	_VEESK(gl)AAQEAVK_	5	2	701.862	0.41585	195230000	187100000	189090000	90956000	101290000	121710000
268259	Vitamin B6 transporter TPN1	6	K	_(ac)MQDEEK(gl)HPVESK_	6	2	806.867	0.14221	109230000	85989000	56391000	15154000	11203000	21929000
323246	--	6	K	_(ac)SSPTK(gl)TTPAAVEK_	5	2	736.883	0.48904	0	4182100	0	10522000	10581000	34851000
327189	Uncharacterized amino-acid permease C11D3.08c	6	K	_AVDTK(gl)TRPDIVDSELSMEQDLSDENVVDSK_	5	3	1150.55	0.36806	0	0	0	15026000	0	26233000
330586	--	6	K	_(ac)ADETK(gl)PVEIPQEEAPATTTEAPAAAAVEAPATEVK_	5	3	1230.27	-0.40054	45140000	36925000	36190000	155080000	142250000	151730000
331039	--	6	K	_K(gl)AEEQKQLAPAMQPHPQAVAPAPLPPVPAVPAINPQGR_	1	4	1015.3	-0.47104	0	0	0	0	0	5981100
277218	D-arabinitol dehydrogenase 1	6	K	_(ac)ANLPK(gl)TMK_	5	2	529.787	-0.32752	0	0	0	11818000	15533000	14235000
236211	Ferric/cupric reductase transmembrane component 7	599	K	_APRPLSNVFHDK(gl)LDGFVAGIASK_	12	3	851.791	-0.11377	0	0	0	40672000	52366000	102550000
251821	Vacuolar protein sorting-associated protein 9a	599	K	_QSTSSNDDNGEYDEK(gl)AAITGLLR_	15	2	1299.6	2.5857	70990000	54226000	59156000	56739000	47896000	59372000
251932	Catalase-peroxidase	599	K	_TDASQEQTEVDSIAFLEPK(gl)ADGFR_	19	3	923.438	1.4483	0	0	0	0	0	0
216265	Heat shock protein hsp98	598	K	_MESALGK(gl)VVVGQK_	7	2	730.4	0.68999	0	0	0	0	0	6264400
67838	--	598	K	_SLK(gl)LQTDALR_	3	3	420.242	0.0068003	16057000	10651000	10679000	358480000	433270000	439590000
267818	Arrestin-related trafficking adapter 10	597	K	_PAWSGVTNENAPDTLASK(gl)N_	18	2	1043.5	0.56824	2508700	1998500	4044100	25344000	16671000	22679000
328427	Phospholipase D1	596	K	_DMADNVK(gl)DER_	7	2	653.788	0.39748	0	0	0	0	0	0
346270	Heat shock 70 kDa protein	596	K	_QK(gl)ELEGIANPIMMK_	2	2	858.445	1.1237	10039000	2426400	8896100	0	0	12808000
325606	--	595	K	_QRVEAHK(gl)EEVEK_	7	3	532.609	0.34867	0	0	10478000	11099000	36895000	11665000
67838	--	595	K	_IDQIAMAK(gl)SLK_	8	2	666.371	-0.32698	173940000	144210000	98591000	4312700000	4947900000	5383500000
235334	Fatty acid synthase subunit beta	594	K	_NTNGQTFVDTK(gl)MSR_	11	2	856.905	0.010406	4839700	0	4033300	12789000	17388000	24629000
346270	Heat shock 70 kDa protein	594	K	_EEYEDK(gl)QKELEGIANPIMMK_	6	3	837.07	-0.26748	0	0	5515800	0	0	0
107004	Heat shock protein 70 homolog C57A7.12	593	K	_EVGAK(gl)GGVR_	5	2	493.773	-0.47518	0	0	0	5047600	3252900	5433600
235933	Sulfite reductase	592	K	_VARPDGAVDVAK(gl)NLSAPR_	12	2	975.529	-0.114	958270000	887270000	848460000	883330000	773180000	841950000
245307	Heat shock protein 90 homolog	591	K	_IMK(gl)AQALR_	3	3	348.871	-0.71491	18755000	15888000	0	26217000	35123000	40356000
333632	Phosphoenolpyruvate carboxykinase	591	K	_LGK(gl)LFVENFK_	3	2	654.869	-0.42154	0	0	0	8643800	9682800	10712000
245328	Protein VTS1	590	K	_WNELVELDDEALEK(gl)R_	14	3	658.325	-5.0488	0	0	0	0	0	0
101014	--	59	K	_DYVGDSLDEHKDK(gl)_	13	3	545.581	0.0069799	0	0	0	14144000	12697000	16414000
101628	40S ribosomal protein S0	59	K	_TRPDGVNIINVGKTWEK(gl)_	17	4	511.026	0.20831	11457000	0	0	0	0	0
101680	Ras-related protein Rab-11B	59	K	_TIK(gl)AQIWDTAGQER_	3	2	865.945	1.2051	0	0	0	0	0	0
102565	40S ribosomal protein S11-A	59	K	_AAIEGQYIDK(gl)K_	10	2	675.357	1.1057	15379000	0	0	0	0	0
102761	--	59	K	_TSLAQAEQK(gl)AK_	9	2	644.846	-1.0096	0	0	0	0	0	0
104656	Putative nucleosome assembly protein C2D10.11C	59	K	_AAAASIFAQNPK(gl)LVQMIQGR_	12	3	743.404	-1.7416	0	0	1227100	6845100	19288000	9966800
226912	Glutamine--fructose-6-phosphate aminotransferase	59	K	_GYDSAGFAVDGDKK(gl)_	14	2	772.355	-1.4648	0	0	0	0	0	0
235183	DNA-directed RNA polymerases I, II, and III subunit RPABC4	59	K	_K(gl)SQPVQCLDCGCR_	1	3	574.589	0.65546	0	0	0	0	0	0
239853	Ribonucleoside-diphosphate reductase small chain	59	K	_K(gl)VVKAQQEPPRIPELRPEELDEPILR_	1	5	639.56	-0.39594	0	0	0	0	25224000	0
249617	Sterol 24-C-methyltransferase erg-4	59	K	_K(gl)AENETDADRK_	1	3	464.223	0.34853	12547000	0	0	0	0	0
254920	V-type proton ATPase subunit F	59	K	_NFLVVDNK(gl)TDNATIESTFDK_	8	3	795.724	-1.1403	3029100	2455500	3186300	0	0	0
265567	ABC transporter CDR4	59	K	_MAAADAEHSEK(gl)NDETSK_	11	3	649.95	0.30473	0	0	0	4818300	0	2925200
331295	--	586	K	_LYDIANK(gl)NK_	7	2	596.82	-0.5437	0	0	0	0	0	0
108141	ZZ-type zinc finger-containing protein P35G2.11c	585	K	_TVVSVK(gl)PEPEVERPAVPR_	6	3	701.723	-0.52405	4194600	0	3900000	0	0	6005300
252217	Protein ASI1	584	K	_AAQK(gl)LSSSITGER_	4	2	731.386	0.36099	0	0	0	0	0	0
258475	Allantoin permease	583	K	_DNVVYGEEASDNVPTTVDYK(gl)Y_	20	3	831.375	0.25552	15776000	15823000	10715000	8896600	5416100	17833000
338634	Fatty acid synthase subunit alpha	583	K	_EDSK(gl)PGLLAK_	4	2	586.319	0.38894	0	0	2184000	14926000	12705000	22744000
267588	Inositol transporter 1	581	K	_AAAATAADEK(gl)LGEK_	10	2	730.373	0.87024	75788000	57788000	57513000	41477000	48021000	67861000
104409	Histone H2B	58	K	_VLK(gl)QVHPDTGISNR_	3	2	839.455	0.014634	23089000	18146000	23775000	30448000	73589000	38438000
107637	T-complex protein 1 subunit delta	58	K	_SGK(gl)GETIITNDGSTMLQSMSVLHPTAK_	3	3	973.151	0.41151	0	2640300	1998600	28822000	36099000	45799000
222533	Probable proteasome subunit beta type-2	58	K	_ATSGPIVADK(gl)NCEK_	10	2	802.391	-0.30002	0	0	0	0	0	0
245522	Sterol 24-C-methyltransferase	58	K	_EAK(gl)DETEATR_	3	2	632.294	-1.631	6780100	0	0	0	0	0
292582	24-methylenesterol C-methyltransferase 2	58	K	_K(gl)TASVPPSDK_	1	2	572.304	-1.5988	0	24426000	12922000	6189900	11675000	11888000
322568	--	58	K	_SLADVQK(gl)HMSTCAK_	7	2	845.406	-1.8813	31991000	46836000	26598000	17062000	22789000	25180000
326971	Synaptobrevin homolog 1	58	K	_LQDK(gl)TDNLAVSAQGFRR_	4	3	678.356	0.017195	244910000	261620000	145350000	372200000	209910000	91624000
332132	Protein mmf1, mitochondrial	58	K	_QALK(gl)NLQSVLEEAGSGLR_	4	3	676.368	-0.10901	0	0	0	12313000	19861000	16466000
338634	Fatty acid synthase subunit alpha	58	K	_IVEVGPADTLGVMAK(gl)R_	15	3	590.657	1.8386	0	0	0	5448900	0	0
338634	Fatty acid synthase subunit alpha	579	K	_SLNMNENQILK(gl)EDSKPGLLAK_	11	3	819.432	0.58055	0	0	0	10220000	19547000	13999000
105431	Serine/threonine-protein kinase CLA4	578	K	_VRDPSRLPNVK(gl)GITSSVAIK_	11	4	563.577	0.083757	0	0	2146600	26845000	24164000	23329000
235334	Fatty acid synthase subunit beta	575	K	_YALDWVK(gl)EYGPR_	7	2	805.902	1.4406	0	0	0	0	0	0
353180	Protein MLP1 homolog	575	K	_DITELQSK(gl)NQELLR_	8	2	900.976	0.68645	0	0	0	0	0	0
275729	Elongation factor 2	574	K	_ETVGAK(gl)SSMTALSK_	6	2	762.39	-0.37298	5734600	0	5238500	14011000	30244000	26678000
341211	E3 ubiquitin-protein ligase dbl4	574	K	_TAYCNK(gl)R_	6	2	513.743	1.0573	0	0	0	0	0	0
246346	Probable Na(+)/H(+) antiporter C3A11.09	573	K	_DSQSPTDEK(gl)NASFPDAR_	9	3	660.296	-0.13446	0	0	3726100	7358400	7240400	8782200
258592	Uncharacterized MFS-type transporter C1399.02	573	K	_TGIENMTEQQQK(gl)T_	12	2	811.378	-0.21132	12595000	9334700	11894000	0	0	0
105690	Kelch repeat-containing protein ARB_01230	572	K	_RAEMPGHK(gl)VSPAGSQTGILGQQQAPPGYYYR_	8	4	865.431	0.35043	6518900	8899900	0	0	0	0
108141	ZZ-type zinc finger-containing protein P35G2.11c	572	K	_VTEAPSATK(gl)SVTSSVR_	9	2	867.455	0.26236	27575000	28014000	15218000	24879000	27708000	28464000
261089	Phosphatidylinositol 4-phosphate 5-kinase its3	572	K	_DVK(gl)LMQK_	3	2	488.268	0.56229	17661000	0	11949000	0	0	0
67838	--	571	K	_AEPAQK(gl)SDQGYNQLASM(ox)MEQLR_	6	3	875.739	-0.7255	43981000	29223000	56038000	806350000	916730000	998100000
101014	--	57	K	_DYVGDSLDEHK(gl)DK_	11	2	817.868	0.64566	6237100	0	10026000	5118500	0	0
241891	--	57	K	_DGLEALQAEQK(gl)R_	11	2	736.379	0.26245	0	0	3373500	11101000	13274000	12396000
243874	Histone H3	57	K	_YQK(gl)STELLIR_	3	2	682.88	0.58328	0	16309000	12047000	225980000	260620000	276210000
249681	Inorganic pyrophosphatase	57	K	_WTNAK(gl)LEISKEELLNPIKQDTK_	5	3	904.824	0.39119	5648300	0	0	0	0	0
259698	Protein mmf1, mitochondrial	57	K	_NLK(gl)AVLEAAGSGIEK_	3	2	807.446	-2.9968	0	0	0	0	0	0
334703	--	57	K	_TGGPPAPAAATSQTAADK(gl)SDGNGVGR_	18	3	823.397	2.825	0	0	0	0	0	0
328806	Ubiquitin-activating enzyme E1 1	569	K	_K(gl)PLLESGTLGTK_	1	2	679.388	0.093762	4332600	3043600	0	141870000	161200000	92733000
263597	Putative HC-toxin efflux carrier TOXA	568	K	_APGEAGNPESTPVK(gl)TADEEEAVVQEGR_	14	3	961.12	-0.36258	0	0	0	12661000	0	16369000
328806	Ubiquitin-activating enzyme E1 1	568	K	_CVFFK(gl)KPLLESGTLGTK_	5	2	1020.05	-0.2007	4874600	0	4798700	126200000	138020000	74817000
340280	Acyl-CoA synthetase family member 3, mitochondrial	568	K	_ELLSLPEIAEAAVVAVPSGK(gl)WGQK_	20	3	869.478	0.5015	3772600	7263900	0	0	0	5740500
346270	Heat shock 70 kDa protein	568	K	_LDAADK(gl)EKLNAEISTVVTWLDENQTATR_	8	4	812.163	-0.35363	0	2354900	0	0	0	0
245307	Heat shock protein 90 homolog	567	K	_VVVSHK(gl)LVGAPCAIR_	6	2	860.488	0.22156	26154000	35531000	29032000	65859000	81546000	64522000
251932	Catalase-peroxidase	566	K	_KISLADTIILAGNAAVEKGAK(gl)_	21	3	733.09	-0.5143	0	0	0	16253000	0	17449000
346270	Heat shock 70 kDa protein	566	K	_LDAADK(gl)EKLNAEISTVVTWLDENQTATR_	6	4	812.163	-0.35363	0	2354900	0	0	0	0
67838	--	565	K	_QILK(gl)AEPAQK_	4	2	620.356	-0.10842	33143000	49639000	42784000	1064900000	1318100000	1558400000
251932	Catalase-peroxidase	563	K	_ISLADTIILAGNAAVEK(gl)GAK_	17	3	690.392	0.63014	0	0	0	16541000	24246000	32062000
273232	Dimethylaniline monooxygenase	561	K	_EFVQDMK(gl)G_	7	2	534.245	-0.078606	10666000	0	0	0	0	0
331377	--	561	K	_NEK(gl)IQSTLER_	3	2	666.349	-2.7393	0	0	0	0	0	0
67838	--	561	K	_DWQAQPEPTK(gl)QILK_	10	2	898.471	0.30359	122650000	86877000	50724000	1106400000	1089600000	1053600000
326508	General alpha-glucoside permease	560	K	_DALDAK(gl)HLER_	6	3	427.89	0.0036171	5604800	4630200	0	0	5368200	6280900
338634	Fatty acid synthase subunit alpha	560	K	_GSQVELK(gl)NIYSDVIR_	7	2	917.987	0.56074	0	0	0	21111000	28783000	26802000
346270	Heat shock 70 kDa protein	560	K	_VDEK(gl)LDAADKEK_	4	2	737.873	0.055981	50606000	46033000	48962000	0	16765000	17498000
103579	Guanine nucleotide-binding protein subunit beta-like protein	56	K	_DESQYGYPK(gl)K_	9	2	664.809	0.21839	0	0	2520200	8438600	14142000	8223800
234597	40S ribosomal protein S23	56	K	_GIVLEK(gl)VGVEAK_	6	2	678.398	-0.1868	0	11737000	5691500	11809000	11502000	11978000
271207	40S ribosomal protein S12	56	K	_EASK(gl)ALDRR_	4	2	580.313	-0.020919	335920000	232280000	199990000	86957000	57233000	46116000
327232	Elongation factor 1-alpha	56	K	_CGGIDK(gl)R_	6	2	460.224	-0.89809	63799000	54395000	44730000	207120000	217920000	264840000
331223	Probable prefoldin subunit 5	56	K	_CVK(gl)TQGATSDKK_	3	2	718.862	-0.013234	0	0	0	0	0	0
346270	Heat shock 70 kDa protein	556	K	_NTLSDSK(gl)VDEKLDAADKEK_	7	2	1110.55	0.77164	222740000	157400000	184570000	347730000	380420000	429010000
107443	--	555	K	_SAFPTK(gl)AGGDALSNR_	6	2	803.403	-0.46552	0	0	0	0	0	0
226763	Probable 5-methyltetrahydropteroyltriglutamate--homocysteine methyltransferase	555	K	_YAVSVSKK(gl)PMK_	8	3	451.252	1.4894	0	0	0	13814000	18371000	0
226763	Probable 5-methyltetrahydropteroyltriglutamate--homocysteine methyltransferase	554	K	_YAVSVSK(gl)KPMK_	7	3	451.252	-0.73019	0	0	0	0	0	18381000
263597	Putative HC-toxin efflux carrier TOXA	554	K	_EGTQANGQEMLK(gl)APGEAGNPESTPVK_	12	3	918.771	-0.14509	0	0	0	10686000	0	24814000
273232	Dimethylaniline monooxygenase	554	K	_VLPVTPEQEK(gl)EFVQDMKG_	10	3	730.037	-0.34031	0	0	0	0	0	0
326508	General alpha-glucoside permease	554	K	_VDAFEGSVAGSVMDNYK(gl)DALDAK_	17	2	1258.58	-0.69133	83239000	67592000	32492000	55624000	53143000	83412000
329021	40S ribosomal protein S17	553	K	_LTLDFETNK(gl)R_	9	3	450.905	0.3285	36712000	22075000	18861000	0	0	0
333815	Uncharacterized protein C16H5.12c	551	K	_VVQFK(gl)TTDDRDGALER_	5	3	655.333	-2.5517	0	0	0	0	0	0
107659	Calnexin homolog	550	K	_DK(gl)VAAAASSGAEAVKDTTTKR_	2	4	548.538	3.2767	0	0	0	6373600	0	0
101628	40S ribosomal protein S0	55	K	_TRPDGVNIINVGK(gl)TWEK_	13	2	1021.04	-0.49605	27914000	35361000	41875000	63884000	46200000	52910000
104647	40S ribosomal protein S1	55	K	_TTGLK(gl)NANDSLK_	5	2	688.362	0.68388	0	0	0	0	0	0
231523	26S proteasome regulatory subunit rpn-8	55	K	_VVGVLLGQNDGK(gl)VVR_	12	3	556.325	0.13214	9442000	0	5201700	0	0	0
245522	Sterol 24-C-methyltransferase	55	K	_DKEAQQAAVDEYFQHWDNK(gl)EAKDETEATR_	19	4	892.407	-0.23058	0	0	6692400	0	0	0
246236	Probable 60S ribosomal protein L28e	55	K	_KHAGFVNDK(gl)AVSISTGGEK_	9	3	687.024	0.77586	6609700	0	4130800	19924000	16031000	19032000
279477	--	55	K	_NTSEK(gl)ITDGAR_	5	2	653.323	0.39269	0	0	0	24679000	29599000	29105000
282485	Vacuolar-sorting protein SNF7	55	K	_K(gl)YVSSNNNNAAK_	1	2	712.35	1.5547	0	0	0	0	0	4397600
69763	--	55	K	_LLLELLPLK(gl)NSDAFR_	9	3	619.36	1.2148	0	0	0	0	6385000	5187200
271882	Uncharacterized FAD-binding protein C12C2.03c	548	K	_DSLVDEIYSGEWGVHEDEVK(gl)R_	20	4	644.803	-0.35669	1317000	3459500	0	55350000	62493000	75585000
216865	Protein SKT5	547	K	_ACLSGDLGEK(gl)R_	10	2	660.322	0.57222	12319000	8050000	5570700	0	0	8276200
226763	Probable 5-methyltetrahydropteroyltriglutamate--homocysteine methyltransferase	547	K	_ESK(gl)YAVSVSK_	3	2	606.317	0.51472	0	0	0	9944600	11536000	10781000
334215	Initiation-specific alpha-1,6-mannosyltransferase	547	K	_TSGGPSLPMTEK(gl)V_	12	2	709.353	-0.56189	15697000	13863000	15258000	25627000	0	51962000
251932	Catalase-peroxidase	546	K	_FNSSASGGKK(gl)_	10	2	548.773	-0.060945	0	0	0	0	0	0
333815	Uncharacterized protein C16H5.12c	546	K	_WGQANK(gl)VVQFK_	6	2	709.881	0.1717	0	2268600	0	0	0	4623100
251932	Catalase-peroxidase	545	K	_FNSSASGGK(gl)K_	9	2	548.773	-0.71706	0	0	0	0	0	0
329021	40S ribosomal protein S17	544	K	_YYPK(gl)LTLDFETNKR_	4	4	476.249	-0.01333	168840000	102960000	121260000	477960000	465080000	487390000
330125	Protein SEY1	544	K	_GGSGAAEDGEK(gl)PPTEK_	11	2	822.379	-1.0993	19009000	2541900	3741000	0	0	0
327989	--	542	K	_ILAQPAK(gl)LTPVVVEQLVSR_	7	3	725.767	-0.38516	2421700	2374800	2067500	0	0	4887900
330586	--	542	K	_VDEEAKPAEEAAAAEETK(gl)PEEAAAAPAAEETTEAAPVASTPVVTATA_	18	4	1177.31	0.17635	0	0	0	77399000	17806000	50847000
271950	Glycogenin-1	541	K	_HK(gl)TQDSQSSVVGQK_	2	3	548.276	1.3543	0	0	0	0	0	0
265292	Sugar transporter STL1	540	K	_SK(gl)HEVSHLE_	2	2	590.291	0.50483	378880000	407000000	292250000	100580000	55899000	94182000
326596	--	540	K	_LAQEK(gl)WEQEGK_	5	2	730.362	0.85498	0	0	2152100	0	0	0
100900	Proteasome subunit alpha type-4	54	K	_SAMK(gl)LQDTR_	4	2	582.295	-1.2831	35129000	32731000	12873000	0	0	0
101783	Acyl-CoA-binding protein	54	K	_APAPGVFDFKGK(gl)_	12	2	674.356	-0.4206	0	0	1847400	118530000	49323000	62507000
105375	Ran-specific GTPase-activating protein 1	54	K	_KDEDDDRGDNSGSAK(gl)AQR_	15	3	693.309	-0.067627	0	0	0	2098900	1068500	1579500
253168	Glycogen phosphorylase	54	K	_TFTGFGAGDIK(gl)SVEASIPEPQR_	11	3	807.74	-0.13234	0	0	0	21601000	18105000	19098000
258478	Mitochondrial import inner membrane translocase subunit TIM10	54	K	_EGELNK(gl)GESVCLDR_	6	2	860.402	0.9009	0	9910700	7434900	0	0	0
259698	Protein mmf1, mitochondrial	54	K	_TAACIK(gl)NLK_	6	2	566.811	0.41698	4932700	0	0	0	0	0
267338	Fimbrin	54	K	_QALK(gl)EVELDSSR_	4	2	744.886	0.6174	0	0	0	0	0	0
267813	Protein phosphatase 2C homolog 2	54	K	_ISMEDAHTAVLDLLADSPDAK(gl)DHTSK_	21	4	724.351	0.77571	0	0	0	0	0	14753000
269757	--	54	K	_SIGLEDTEK(gl)LLR_	9	3	496.607	0.20312	0	1422200	0	0	0	0
320725	--	54	K	_SEGK(gl)PVSHGVAK_	4	2	655.347	-0.25237	1435300000	1295900000	991980000	639070000	664560000	559270000
329162	Acyl-coenzyme A thioesterase THEM4	54	K	_INVIIHK(gl)DFEK_	7	3	490.609	-0.73031	0	4134600	1798200	0	0	0
101408	Low-affinity glucose transporter HXT3	539	K	_QFAK(gl)PEVPGAGHVDNNAGPVESA_	4	3	802.388	0.12769	4085000000	5481000000	4349200000	6587000000	6265100000	6169000000
105947	Protein YSC84	539	K	_AK(gl)AAEAADEAR_	2	3	406.202	0.44594	2421100000	3437100000	1815000000	3996900000	3727300000	4318500000
331283	NAD-dependent protein deacetylase hst4	539	K	_GVSAPKTTK(gl)K_	9	2	565.83	-0.3102	0	12371000	7573700	0	0	0
264613	--	538	K	_LQAEVAQAPGK(gl)R_	11	2	691.381	-1.1546	0	0	0	0	0	0
218319	Probable T-complex protein 1 subunit eta	536	K	_NEESQQPQAPGK(gl)PLPPGAAQR_	12	3	772.056	-0.34059	0	0	0	6277400	0	0
251932	Catalase-peroxidase	536	K	_EK(gl)FNSSASGGK_	2	2	613.294	-1.3342	0	0	0	15867000	4788400	6387000
218363	Probable T-complex protein 1 subunit theta	535	K	_QAGGPK(gl)PPGPNPNWDED_	6	2	945.424	0.56963	3425400	2972300	2718600	0	0	0
263903	Amino-acid permease BAT1	535	K	_MNGK(gl)QEDTTSK_	4	2	676.809	-0.061785	0	0	0	0	0	2191600
329021	40S ribosomal protein S17	535	K	_SAK(gl)VIIER_	3	2	515.306	0.77051	167460000	146420000	67624000	44895000	54138000	52609000
215908	Elongation factor 3	534	K	_SANVDVSQK(gl)EVEDK_	9	2	831.402	0.41786	0	0	0	10572000	12457000	16527000
258577	Phosphoacetylglucosamine mutase	534	K	_K(gl)VAVVVEHYGGGR_	1	2	742.902	-0.29138	0	5319600	0	125100000	146630000	132480000
330565	Quinate permease	534	K	_HNAGNLELNDDSK(gl)PGLTQVEDK_	13	3	836.737	0.57561	25528000	7845500	18519000	13419000	0	10535000
251007	Protein IVY1	533	K	_GDLALSLADDEHPWDDEGK(gl)R_	19	3	785.028	1.037	0	0	0	0	0	0
258577	Phosphoacetylglucosamine mutase	533	K	_AEADELAK(gl)K_	8	2	544.783	-0.23657	0	0	0	17824000	0	48862000
246473	Serine/threonine-protein phosphatase 2B catalytic subunit	532	K	_ANDEELK(gl)QALER_	7	3	510.59	0.049953	0	7805200	0	14181000	16311000	15637000
249346	Uncharacterized transporter C794.04c	531	K	_RPSAAATGGAAGPTEK(gl)EKEEITETAPVYASRPR_	16	4	878.949	0.57743	0	0	0	71107000	34722000	17750000
102152	Synaptobrevin homolog ykt6	53	K	_VAQATK(gl)PGQR_	6	2	585.323	2.0351	0	0	0	0	0	0
238791	Uncharacterized protein YDR089W	53	K	_AVAIPGQPDTHLAK(gl)VENELYNELCNQHAR_	14	5	681.139	-0.57729	0	0	0	0	0	9767200
239853	Ribonucleoside-diphosphate reductase small chain	53	K	_ENDVQDPEVATLAQDIDSK(gl)HAATK_	19	3	903.77	0.36362	3313500	4860900	3096900	13563000	20511000	29890000
242837	40S ribosomal protein S18	53	K	_K(gl)ADVDLNKR_	1	2	586.823	0.26687	221070000	211430000	130980000	84165000	65495000	42745000
274650	--	53	K	_LGSTK(gl)TVWGRK_	5	2	673.881	-0.19949	31896000	28851000	26049000	0	0	0
281725	60S ribosomal protein L13	53	K	_PIDK(gl)LRPVVR_	4	3	436.27	-0.4125	194530000	261080000	107710000	375760000	368140000	394820000
321493	Translation machinery-associated protein 7	53	K	_K(gl)GPLNTGGQGIK_	1	2	642.357	0.38271	0	132100000	59575000	42591000	60316000	81142000
328301	Phosphoglycerate kinase	53	K	_IAGAIPTIK(gl)YAVDNGAK_	9	2	908.502	-1.7023	0	0	0	0	3385800	23364000
334011	--	53	K	_TIQIAK(gl)QTQK_	6	2	636.867	0.39772	3862700	0	0	15740000	19113000	17426000
225654	Linear gramicidin synthase subunit D	529	K	_SLPPPPEPGAPSPQVKAK(gl)_	18	3	637.683	-0.40356	0	0	0	18988000	0	0
251955	Choline transport protein	529	K	_GVVEGITGVESSHSGGETSDAK(gl)LAEQ_	22	3	886.754	0.32268	0	16609000	0	16835000	19331000	29028000
255535	Ubiquitin-conjugating enzyme E2Q-like protein CG4502	529	K	_LK(gl)VPEAVIGAGEPFVEPLR_	2	3	712.4	-0.068202	1877900	0	0	0	0	0
252290	Pyruvate decarboxylase	528	K	_ANEYK(gl)EGPCLIECSIHQDDCSK_	5	3	923.063	-1.2629	4459100	0	0	0	0	0
225654	Linear gramicidin synthase subunit D	527	K	_SLPPPPEPGAPSPQVK(gl)AK_	16	3	637.683	-0.14235	0	1834600	0	0	15387000	16737000
245284	Cystathionine beta-synthase	527	K	_VDLLTHMMAGSK(gl)R_	12	3	524.938	-0.92448	0	0	0	10922000	9590800	11747000
328634	Cell division control protein 3	527	K	_VESGRPIEK(gl)EGK_	9	2	721.884	0.46309	7468900	0	0	56994000	48493000	48360000
215908	Elongation factor 3	525	K	_LK(gl)SANVDVSQK_	2	2	651.854	-0.67727	0	0	0	16178000	11982000	21379000
216590	Cell division control protein 48	525	K	_EQVQYPVDHPEKFLK(gl)_	15	4	493.505	-0.70802	0	0	1134000	0	23831000	21570000
328806	Ubiquitin-activating enzyme E1 1	525	K	_SDCAAEAVQLMNPDLAGHIVCLK(gl)DR_	23	4	725.098	-0.35498	0	0	0	84242000	120100000	145580000
249333	Eburicol 14-alpha-demethylase	524	K	_AQEPAEIFWEK(gl)R_	11	2	809.405	0.13876	14347000	17692000	8998900	69050000	94603000	97023000
252290	Pyruvate decarboxylase	523	K	_EAIGK(gl)ANEYK_	5	2	618.815	-1.0836	9169100	7441100	6243700	12784000	16520000	18533000
346270	Heat shock 70 kDa protein	523	K	_MLSEAEK(gl)YKEEDEAEASR_	7	2	1115	-0.20046	151380000	78736000	134130000	18960000	14219000	21875000
100153	--	522	K	_NMPAK(gl)DELFLK_	5	2	710.369	0.12746	15077000	19471000	18714000	0	0	0
216590	Cell division control protein 48	522	K	_EQVQYPVDHPEK(gl)FLK_	12	3	657.671	-0.26959	0	0	1417100	32438000	21280000	18178000
266121	NAD-dependent protein deacetylase hst1	522	K	_SGDEDGAVAAAAAAAAAASTATSSVKK(gl)_	27	3	821.737	-0.6276	0	0	0	0	13938000	14027000
333931	UDP-glucose 4-epimerase 5	522	K	_TVGVSK(gl)TPVVVS_	6	2	643.869	-0.55528	0	0	0	5743500	0	9869600
266121	NAD-dependent protein deacetylase hst1	521	K	_SGDEDGAVAAAAAAAAAASTATSSVK(gl)K_	26	3	821.737	-0.69783	0	2042000	1721100	10089000	0	0
108749	L-ornithine N(5)-monooxygenase	520	K	_SGEMVDAIFGK(gl)SA_	11	2	713.338	-1.3513	21551000	14660000	19492000	0	0	0
265223	Sugar transporter STL1	520	K	_DAVLAGDEK(gl)IR_	9	3	434.233	-0.28305	207720000	242070000	151020000	65553000	71829000	118290000
268076	Cys-Gly metallodipeptidase dug1	520	K	_NVLLLPMGSSTDGAHSINEK(gl)LDKR_	20	5	542.686	-0.15337	6101200	0	0	20559000	7854700	32299000
331061	Mitochondrial distribution and morphology protein 12	520	K	_NVGK(gl)VER_	4	2	458.254	0.088915	9189500	0	0	0	0	2326100
101783	Acyl-CoA-binding protein	52	K	_APAPGVFDFK(gl)GK_	10	3	449.907	0.23929	0	0	0	80115000	149770000	123330000
107725	--	52	K	_GTEK(gl)QASQPK_	4	2	594.304	0.66496	6472200	5479200	3982400	0	0	4565700
217767	Uncharacterized WD repeat-containing protein C9G1.05	52	K	_SIDDPSSCK(gl)QYTGHTAATSIAR_	9	3	827.387	1.3318	0	0	0	0	7923000	6831500
242837	40S ribosomal protein S18	52	K	_YSNLVCK(gl)K_	7	2	563.29	-3.4247	8335700	7998500	0	0	4943600	0
258754	Pyruvate kinase	52	K	_TNSVEAMNK(gl)LR_	9	2	688.851	-0.19388	73849000	44095000	68382000	88026000	106180000	110850000
261914	Uncharacterized transporter C794.04c	52	K	_VVQDGDHAAGAIESQHQVDVEK(gl)AEGEAQR_	22	4	797.63	0.0079192	33345000	38194000	41255000	27326000	0	20638000
271891	60S ribosomal protein L17	52	K	_FLENVK(gl)EKK_	6	2	624.851	0.14697	214520000	229970000	123910000	79990000	98528000	88905000
321493	Translation machinery-associated protein 7	52	K	_ELAAAAGGK(gl)K_	9	2	515.288	-0.56349	0	0	0	15642000	0	0
333386	--	518	K	_SVK(gl)QTVFER_	3	2	604.325	1.2992	0	0	0	0	12684000	9755400
101408	Low-affinity glucose transporter HXT3	517	K	_SWK(gl)PLEDPVNSDNLHLAPGGR_	3	3	806.072	-0.73007	0	1230300	0	28488000	17650000	32429000
258754	Pyruvate kinase	516	K	_IVK(gl)ADTEHLGIGSLDN_	3	2	898.463	0.56056	5426200	6245800	17798000	79316000	76960000	88873000
332752	Leptomycin B resistance protein pmd1	516	K	_K(gl)REENAGPPVQLSGK_	1	3	575.308	0.1954	0	0	0	10202000	6111100	13025000
77170	GPI mannosyltransferase 4	516	K	_GLAAWRVTK(gl)_	9	2	558.32	-0.62418	0	31650000	23131000	0	0	0
327162	Putative E3 ubiquitin-protein ligase ARI6	511	K	_EAEEEAEK(gl)AAQEAAAAAVLLDR_	8	3	800.394	-3.8919	0	0	0	0	0	0
346270	Heat shock 70 kDa protein	511	K	_LSK(gl)EEIER_	3	3	373.2	-0.012473	449320000	434140000	266780000	139440000	162910000	189220000
218363	Probable T-complex protein 1 subunit theta	510	K	_AWAIK(gl)LATEAAR_	5	3	472.265	-0.24891	4269800	5056300	2932700	25054000	33418000	37509000
330586	--	510	K	_SAEK(gl)AEDKPEDAAAEAPK_	4	2	985.969	-0.43037	39749000	48729000	35237000	45440000	35933000	38758000
256254	Protein sat1	51	K	_NIASAGPNTSSSTQSQLK(gl)PPPNQYR_	18	3	919.79	-0.29483	0	0	0	0	0	0
258633	Non-histone chromosomal protein 6	51	K	_ENVREENPGIK(gl)FGEVGR_	11	3	682.012	0.21588	101430000	87258000	73700000	177280000	212080000	346170000
269206	Transcription elongation factor 1	51	K	_LGQGNLECK(gl)VCGQR_	9	3	578.279	-0.93462	0	4968300	0	10028000	13935000	15616000
321471	Thioredoxin-1	51	K	_TVHNVETASQFK(gl)EILAK_	12	3	677.029	-0.53966	8514200	15757000	16362000	296830000	308770000	351530000
325735	Superoxide dismutase 1 copper chaperone	51	K	_LDGISNVEANLK(gl)DQLIR_	12	3	671.364	-3.3901	0	0	0	6128700	0	13649000
332795	--	51	K	_SFAK(gl)EMEAPVVK_	4	2	725.374	0.7642	0	3193700	4828000	0	0	19111000
105234	--	508	K	_YTVHPSSDK(gl)ENQALTQAGR_	9	3	739.361	3.7635	60614000	45719000	61089000	6630500	0	17134000
227872	Heat shock protein sti1 homolog	507	K	_EIEQQSQK(gl)ALGK_	8	2	736.889	0.01449	0	0	0	13435000	17452000	19132000
332250	Serine palmitoyltransferase 1	507	K	_HAITK(gl)VMTR_	5	2	585.824	-0.34692	32774000	33742000	22698000	49259000	69490000	49343000
346270	Heat shock 70 kDa protein	506	K	_IVITNDK(gl)GR_	7	3	377.216	0.015187	323000000	241050000	175580000	160000000	185530000	209860000
107783	26S proteasome non-ATPase regulatory subunit 1	504	K	_K(gl)LLEPYLPR_	1	3	414.912	0.31816	0	0	0	57421000	76530000	75097000
328806	Ubiquitin-activating enzyme E1 1	502	K	_MK(gl)SDCAAEAVQLMNPDLAGHIVCLK_	2	3	962.464	-5.5857	0	0	0	20101000	36007000	45918000
275729	Elongation factor 2	500	K	_SVQVK(gl)NAQDLPK_	5	3	480.932	0.21135	266290000	228760000	127330000	344870000	421910000	458380000
103717	40S ribosomal protein S20	50	K	_DLPVK(gl)GPVRLPTK_	5	2	767.459	-0.42039	0	13087000	7262200	38122000	35544000	43362000
104024	Protein vip1	50	K	_SASVTFEK(gl)DTAAK_	8	2	734.868	0.28405	23360000	17532000	0	10985000	10302000	8274400
234597	40S ribosomal protein S23	50	K	_SSPFGGSSHAK(gl)GIVLEK_	11	2	907.973	-0.12507	11131000	7593800	24508000	13908000	16798000	20279000
246747	Arginine--tRNA ligase, cytoplasmic	50	K	_LHLTNLLEK(gl)ITGVDPK_	9	3	635.698	-0.48758	0	0	0	4593500	6098500	6004700
269246	Glutaredoxin	50	K	_K(gl)TLQGLGADFK_	1	2	646.354	0.29849	0	0	1727800	44646000	67581000	25298000
275729	Elongation factor 2	50	K	_AGIISTGK(gl)AGDAR_	8	3	444.241	0.49057	10176000	13374000	27481000	101790000	85374000	106590000
328402	Uncharacterized MFS-type transporter PB1E7.08c	50	K	_SAADAESAYGASTIQADAEKQRPAQIASGK(gl)_	30	4	777.381	-0.044489	0	0	0	0	0	8532700
329801	RuvB-like helicase 2	50	K	_SASQGLVGQAK(gl)AR_	11	2	693.876	-0.64934	0	0	0	0	0	0
329875	Developmental and secondary metabolism regulator ve-1	50	K	_ACGSGPK(gl)SSADR_	7	2	653.794	1.985	0	0	0	0	0	0
333723	60S ribosomal protein L36	50	K	_SLIK(gl)EVAGLAPYEKR_	4	3	596.672	0.17207	35524000	25033000	29694000	77274000	81541000	70317000
100785	40S ribosomal protein S14	5	K	_K(gl)TTRPAQENISLGPQAR_	1	4	496.02	-0.48259	0	2527500	0	25072000	17152000	34625000
101014	--	5	K	_(ac)MDTIK(gl)NTANYVSDK_	5	2	878.415	-0.53179	15555000	8856800	17794000	0	33189000	20982000
101666	40S ribosomal protein S10-B	5	K	_MLIPK(gl)ADR_	5	3	353.199	0.016463	645700000	225500000	299240000	75408000	222650000	261130000
103155	Enolase	5	K	_PISK(gl)IHAR_	4	3	345.873	0.59074	13583000	0	0	27595000	0	41918000
103717	40S ribosomal protein S20	5	K	_(ac)SYQK(gl)GDK(gl)GDFEAPKTHK_	4	3	736.022	0.099085	3131300000	1550200000	1492000000	3305700000	7292300000	7957600000
107213	UDP-N-acetylglucosamine pyrophosphorylase	5	K	_(ac)MEAVK(gl)QTLHIGTTAK_	5	2	892.472	0.41429	0	5388000	1656400	66193000	81710000	70154000
107388	--	5	K	_(ac)STLK(gl)AQDNMAK_	4	2	681.838	-0.19586	76391000	56617000	47825000	30260000	33309000	35755000
108013	Probable sugar phosphate/phosphate translocator At5g25400	5	K	_(ac)SATK(gl)ENQR_	4	2	545.268	-0.25186	0	0	6637000	3136800	3403800	3665600
109079	Polyamine transporter 1	5	K	_K(gl)PLDK(gl)SLPTVVTLLTELGSSSEDDVSEKR_	1	4	843.694	0.42411	0	1739500	0	77894000	127880000	85551000
225144	40S ribosomal protein S28	5	K	_(ac)MDASK(gl)QPVK_	5	2	580.292	-0.064256	16703000	12582000	9808900	18754000	21811000	29873000
245522	Sterol 24-C-methyltransferase	5	K	_(ac)AASK(gl)EVALAR_	4	2	586.325	-0.27323	21396000	21205000	17104000	32005000	36401000	42441000
245971	E3 ubiquitin-protein ligase bre1	5	K	_K(gl)RPISSAEDLAPPSKR_	1	3	622.678	-0.4349	0	0	0	4637700	0	0
327803	Retinol dehydrogenase 12	5	K	_(ac)AQSK(gl)YDYTPEK_	4	2	743.346	-0.88258	0	0	0	14124000	0	16172000
328652	Protein GVP36	5	K	_(ac)MDNFK(gl)NFGK_	5	2	628.79	0.23558	12823000	0	7450100	7451500	8905000	22902000
330733	--	5	K	_(ac)AEEK(gl)QPSGVVEGATTGDVEDELQDDKAK_	4	3	1034.48	0.51303	8370100	7926800	6785800	0	0	0
332324	3-hydroxybenzoate 4-monooxygenase	5	K	_(ac)ALPK(gl)FSQIANGLLSPK_	4	2	920.52	0.065574	0	0	0	4133900	7617600	7923500
334575	Transport protein particle subunit bet3	5	K	_(ac)SASK(gl)AAR_	4	2	423.725	0.81886	0	0	0	0	8694700	0
42468	--	5	K	_(ac)MDAEK(gl)NGLPPYSAVAAGPAATPPHPQWQHHHPR_	5	4	931.201	-1.5971	0	0	0	0	0	4885100
227872	Heat shock protein sti1 homolog	499	K	_YSDCLDACDEAAQVDNEHHGGANAK(gl)EIEQQSQK_	25	4	958.661	-0.27386	0	0	0	0	0	8828600
251702	Phospholipase D1	499	K	_GGYSIMEK(gl)LSQGGIEDPSR_	8	3	713.344	-1.2604	0	1922300	0	6460800	8238300	8025700
346270	Heat shock 70 kDa protein	499	K	_TNK(gl)IVITNDK_	3	2	630.351	0.23384	0	25597000	4748100	42993000	39003000	49435000
274732	--	498	K	_GVSSNGGATSAAGGDK(gl)AA_	16	2	796.369	0.01221	0	0	0	13542000	13894000	14338000
105947	Protein YSC84	496	K	_AAGENPPQK(gl)PPRPADGR_	9	3	624.654	0.053597	0	0	0	25519000	16610000	15087000
280626	6-phosphogluconate dehydrogenase, decarboxylating 1	496	K	_IKPEAATEK(gl)YPVGQDIHVNWTGR_	9	3	908.468	-0.1752	17280000	3124000	14159000	80514000	68839000	64182000
271967	--	495	K	_RVQPVLDEINEK(gl)AEAER_	12	3	704.034	-0.54999	0	0	0	3594500	0	4109000
107213	UDP-N-acetylglucosamine pyrophosphorylase	494	K	_GK(gl)EIIAPAVVADPVEQ_	2	2	875.473	-0.66984	1420900	0	0	0	0	0
265969	Sugar transporter STL1	493	K	_FESDALESALADTK(gl)GSEPADK_	14	3	765.692	0.59938	0	0	0	0	0	7152000
244834	ATP-dependent RNA helicase DBP2	492	K	_DLVSVLQEAK(gl)QQIDPR_	10	3	651.685	0.99298	0	0	0	10602000	9276400	17559000
265668	Protein MAM3	491	K	_ANFDDIK(gl)QHLK_	7	2	721.873	-1.0857	34608000	35044000	40374000	45405000	33654000	55930000
102916	14-3-3 protein homolog	49	K	_NLLSVAYK(gl)NVIGAR_	8	3	544.646	2.3868	10819000	6540500	0	9069000	19549000	6635200
103404	SUMO-conjugating enzyme ubc9	49	K	_EK(gl)TIWEGGQFK_	2	2	718.862	-0.56543	20345000	21449000	10737000	16958000	0	20037000
231277	Mitogen-activated protein kinase HOG1	49	K	_DQLTNQNVAIK(gl)K_	11	2	743.405	0.61841	7505800	16374000	32186000	0	0	0
278239	Uncharacterized protein YIL156W-B	49	K	_SEK(gl)IGGDNTEVQK_	3	2	759.873	-0.10084	126860000	151230000	109230000	0	4536300	5826800
280826	60S ribosomal protein L11	49	K	_VLEQLSGQTPVYSK(gl)AR_	14	2	945.508	-0.48757	42858000	24660000	29218000	32549000	24659000	25883000
334850	Probable proteasome subunit beta type-4	49	K	_GVTILK(gl)AEDDKTR_	6	2	780.423	1.6959	27647000	31474000	15992000	22724000	60976000	9183700
68530	Carboxypeptidase S	49	K	_VTNEK(gl)LPLLEGESPIVAR_	5	3	693.72	-1.1169	6382300	6805300	12531000	13274000	39767000	32219000
105234	--	489	K	_TLDK(gl)DGNEVSR_	4	3	449.888	1.0371	7110600	0	0	0	0	0
244791	Transmembrane GTPase fzo1	489	K	_THK(gl)ESAELVHFVSSNAIPMMPTPPGGPGGDGSGSSSGGGGGDDPSDPK_	3	5	936.024	0.16466	14671000	4338400	4008200	0	0	0
108302	--	488	K	_EK(gl)SEPLLPLAAPVR_	2	3	545.314	0.1578	2984600	2871100	3277900	25666000	23982000	21981000
281378	T-complex protein 1 subunit epsilon	488	K	_SQQVK(gl)SEGTR_	5	2	617.313	-0.56423	0	0	0	0	1401900	2100600
328634	Cell division control protein 3	488	K	_LK(gl)QSEEELYAR_	2	2	740.376	-2.5344	0	0	0	5824200	7686800	0
101333	V-type proton ATPase subunit B	487	K	_GK(gl)DKNVKDTAAADEPQEENLIDA_	2	3	862.416	-0.17391	0	0	0	0	0	0
264312	Aminopeptidase 2, mitochondrial	487	K	_K(gl)HAYGNTQTGDLWASLADASGK_	1	3	802.388	0.21736	0	0	0	32303000	49316000	56036000
328634	Cell division control protein 3	486	K	_VAEKESK(gl)LK_	7	2	573.33	-0.42333	0	0	0	39515000	37339000	41996000
329075	Uncharacterized protein C458.02c	486	K	_DVAEASLDDK(gl)K_	10	2	652.82	0.82295	0	0	0	0	0	0
330586	--	486	K	_K(gl)GNNAFSK_	1	2	490.251	0.48847	28809000	21144000	78073000	47575000	43482000	55852000
105974	Plasma membrane ATPase	485	K	_GAPLFVLK(gl)TVEEDHPIPDEVDQAYK_	8	3	975.494	-0.064132	28616000	30446000	10950000	242080000	273910000	270170000
252036	FAD-linked oxidoreductase DDB_G0289697	485	K	_QKDGDNILDSAYIPLLDYSDTDLKK(gl)_	25	3	985.492	-0.061985	0	0	0	9752700	0	19371000
265684	Vigilin 1	485	K	_GAVHSK(gl)NVTR_	6	3	394.883	0.75315	7241200	78611000	33892000	14855000	17200000	18599000
267236	Indoleamine 2,3-dioxygenase 1	485	K	_YCAERGEGEK(gl)GQ_	10	2	749.323	0.3552	0	0	0	4329600	3703700	0
330586	--	485	K	_KAEAGPASPDAEASSPEGEK(gl)K_	20	3	724.013	0.16457	64728000	74154000	47967000	0	24172000	48698000
252036	FAD-linked oxidoreductase DDB_G0289697	484	K	_QKDGDNILDSAYIPLLDYSDTDLK(gl)K_	24	4	739.371	-0.14796	0	0	0	9752700	20608000	25410000
327346	Splicing factor 3B subunit 6-like protein	484	K	_K(gl)ENLAQLK_	1	2	529.304	0.59007	4500100	0	0	0	0	0
235334	Fatty acid synthase subunit beta	483	K	_EDAK(gl)GNIVPTLVR_	4	3	509.283	1.5103	0	6290400	3667500	19980000	38313000	32990000
258754	Pyruvate kinase	483	K	_WGVSK(gl)ALELNVLSK_	5	2	829.467	-0.0013434	91512000	123240000	77337000	476170000	563980000	577430000
343505	2-hydroxyacylsphingosine 1-beta-galactosyltransferase	483	K	_ANDLAAVCK(gl)R_	9	2	616.314	-0.01537	0	0	0	57041000	35889000	42430000
228225	NADPH oxidase 1	481	K	_LDMDTTNNIVLNSVGADHDPLTELK(gl)SR_	25	4	771.383	0.30695	0	0	0	0	0	15902000
252606	DNA topoisomerase 2-associated protein pat1	481	K	_AVEAAK(gl)NKPK_	6	2	585.335	0.16097	0	0	0	0	0	1110900
338634	Fatty acid synthase subunit alpha	481	K	_EALAVDPVYK(gl)DVEFPTGPR_	10	2	1109.06	0.15494	0	5371600	4117800	47242000	54433000	52495000
102753	Casein kinase I homolog hhp1	48	K	_AK(gl)HPQLEYEAR_	2	2	728.371	2.2486	0	0	1976400	14755000	10218000	14993000
103787	Ubiquitin-40S ribosomal protein S27a	48	K	_LIFAGK(gl)QLEDGRTLSDYNIQK(gl)ESTLHLVLR_	6	5	737.999	0.81784	17561000000	7809300000	18279000000	44096000000	49559000000	50712000000
252290	Pyruvate decarboxylase	48	K	_LQAHPDLK(gl)EVGCANELNCSLAAEGYAR_	8	4	775.87	-0.052592	0	0	0	49077000	22647000	0
276718	Cofilin	48	K	_EIVVEEASDNK(gl)DWEAFR_	11	3	717.671	-0.63585	3786300	6952600	2319200	10003000	0	0
283348	60S ribosomal protein L12	48	K	_VGEDIAK(gl)ATGDWK_	7	2	752.376	-0.58201	3186200	4802200	4546200	15444000	20503000	23220000
320725	--	48	K	_AYENK(gl)QR_	5	3	341.505	-0.10166	177020000	0	122680000	11496000	15024000	109180000
321252	--	48	K	_RDDQAASLK(gl)EQGIEPIR_	9	3	680.687	0.078196	0	0	0	4620200	0	5937300
328435	Spartin	48	K	_(ac)ASGK(gl)NDPK_	4	2	486.741	-0.14366	0	0	0	0	1298600	5382900
328634	Cell division control protein 3	479	K	_MVFQQK(gl)VAEKESK_	6	2	833.435	1.3324	10806000	33189000	35109000	185320000	220260000	274330000
258754	Pyruvate kinase	478	K	_IK(gl)WGVSKALELNVLSK_	2	4	475.532	0.40762	0	0	12445000	0	0	72008000
275729	Elongation factor 2	477	K	_SGTITTDK(gl)AAHNLK_	8	3	524.278	-0.67525	0	0	3495700	19616000	25374000	26460000
344326	Probable hydroxyacylglutathione hydrolase C824.07	477	K	_INLTAIVNTHHHWDHAGGNQKLK(gl)_	23	5	544.485	-0.16793	0	0	0	15954000	0	27339000
218397	AP-3 complex subunit mu	476	K	_DAK(gl)KM(ox)AQNK_	4	2	582.295	-2.9374	0	0	0	0	0	0
105380	--	475	K	_DHQDGK(gl)VTVR_	6	2	634.821	-0.21438	0	0	0	0	0	0
218397	AP-3 complex subunit mu	475	K	_DAK(gl)KM(ox)AQNK_	3	2	582.295	-2.9374	0	0	0	0	0	0
227512	Phenylalanine--tRNA ligase beta subunit	475	K	_IFECSDVAFK(gl)DEAEER_	10	3	686.974	-0.79486	1852300	0	1162200	4504400	0	0
258492	Staphylococcal nuclease domain-containing protein 1	475	K	_AK(gl)LNLGTLQR_	2	3	409.91	-0.09292	0	3954400	0	26176000	34897000	39692000
267236	Indoleamine 2,3-dioxygenase 1	475	K	_EVAK(gl)YCAER_	4	2	620.293	0.81093	0	0	0	5478100	7937900	8947800
327232	Elongation factor 1-alpha	475	K	_AVGGTGKVTK(gl)SAAK_	10	2	694.896	-0.62004	0	0	5815700	0	9501100	8148300
253233	ATP-dependent DNA helicase II subunit 1	473	K	_DLEPIK(gl)QQPVVR_	6	3	512.623	-0.40739	8535900	5557300	6825700	0	0	0
269023	UPF0187 protein sll1024	473	K	_TSGTEK(gl)TEATSETTAVHSV_	6	2	1025.48	0.30531	0	0	0	21045000	24402000	20553000
251007	Protein IVY1	472	K	_VRTEDVLGEEEDEEK(gl)QGNR_	15	4	587.276	-0.13923	81290000	60078000	67996000	63014000	21556000	33900000
255221	Zinc finger protein ZPR1	472	K	_DMK(gl)VEGYETEEK_	3	3	524.568	0.17109	7608900	14038000	25087000	0	0	0
327232	Elongation factor 1-alpha	472	K	_AVGGTGK(gl)VTK_	7	3	344.533	-0.04328	373110000	501950000	206850000	517380000	527240000	628440000
278672	Glucokinase	471	K	_SIEGIGEEGAK(gl)R_	11	2	680.347	1.2967	0	0	28540000	0	25899000	21814000
251932	Catalase-peroxidase	470	K	_K(gl)AILSAGVEPSR_	1	3	447.921	0.0023174	0	0	0	67815000	73042000	91472000
334284	--	470	K	_HGGDDNDDDDNDNKNK(gl)DEK_	16	3	758.631	-0.36066	5738100	0	0	0	0	0
246236	Probable 60S ribosomal protein L28e	47	K	_K(gl)HAGFVNDK_	1	2	565.291	0.3	0	0	0	3661600	0	3604600
251720	Pyridoxal 5'-phosphate synthase subunit PDX1	47	K	_AGLAQMLK(gl)GGVIMDVTNAQQAR_	8	3	796.082	-0.69461	2349700	3052600	2038900	0	0	0
259209	Cysteine proteinase 1, mitochondrial	47	K	_QAINEDGFVEVDGPLNEK(gl)TLGALR_	18	3	900.459	-0.52288	0	10224000	0	0	0	10994000
275430	10 kDa heat shock protein, mitochondrial	47	K	_TASGIFLPESSVKELNEAK(gl)_	19	3	712.039	0.57407	0	0	0	0	0	0
325359	Leptomycin B resistance protein pmd1	47	K	_TTTEEPSQQTPDDNPASEK(gl)AQEQLVDENAAVK_	19	3	1195.55	-1.1992	0	0	0	0	0	0
50909	--	47	K	_AATENVK(gl)PASSASCACGLR_	7	3	688.658	0.93742	0	0	0	0	15936000	18501000
105380	--	469	K	_ITAEPVMTK(gl)DHQDGK_	9	3	595.293	2.2893	0	0	0	0	0	0
229346	Delta(24)-sterol reductase	469	K	_VK(gl)TTVVPQTDAVGAAAAGK_	2	3	633.35	0.80281	0	0	0	15654000	19447000	15079000
245284	Cystathionine beta-synthase	469	K	_DILTAEETSSKSKK(gl)_	14	2	825.931	-2.1501	0	0	0	0	0	0
245284	Cystathionine beta-synthase	468	K	_DILTAEETSSKSK(gl)_	13	3	508.258	0.96928	0	0	0	25486000	0	39556000
333094	Probable transporter SEO1	468	K	_QTVVATTK(gl)PDDEDVGPVDAAGQPVNPK_	8	3	954.809	0.25407	0	0	0	0	0	0
280626	6-phosphogluconate dehydrogenase, decarboxylating 1	467	K	_TK(gl)DLPANLLQAQR_	2	3	527.962	0.80945	31268000	11799000	15345000	0	0	0
328634	Cell division control protein 3	467	K	_LAK(gl)MEAEMK_	3	2	582.791	0.59026	0	0	7287600	0	0	0
344712	Transcriptional activator hac1	467	K	_ISK(gl)SGSLTSGSLGGISK_	3	2	846.96	-0.036092	0	0	0	14691000	6283000	22712000
245284	Cystathionine beta-synthase	466	K	_DILTAEETSSK(gl)SK_	11	2	761.883	1.0125	0	0	0	19017000	48478000	48662000
253316	Heat shock protein hsp88	466	K	_YVRPDELPGK(gl)TNPWIGR_	10	4	528.78	0.30147	0	0	0	0	3709400	9212500
258754	Pyruvate kinase	466	K	_GVYPFHFPEDKPDFSK(gl)VNWQEDVDRR_	16	4	831.148	-0.45568	0	0	0	25703000	17996000	14316000
330586	--	466	K	_K(gl)AEAGPASPDAEASSPEGEK_	1	3	681.315	-0.20655	21331000	0	1057000	0	0	0
249839	ATP-dependent 6-phosphofructokinase	465	K	_GFDWLEVDGWASK(gl)GGSEIGTNR_	13	3	832.391	-0.63827	0	2740500	0	10895000	12291000	16180000
327232	Elongation factor 1-alpha	465	K	_SVEK(gl)AVGGTGK_	4	2	573.809	-0.12869	18438000	20799000	0	12197000	10000000	11291000
327442	--	464	K	_GDIK(gl)MSDVPLTPALTGPDAAAADAPLPDR_	4	3	997.169	0.24142	8852800	12026000	9066900	0	0	0
328634	Cell division control protein 3	464	K	_ALHEQK(gl)LAK_	6	2	576.33	0.0092933	0	0	0	0	0	0
353852	V-type proton ATPase catalytic subunit A	464	K	_TLHQK(gl)EIVR_	5	3	413.239	0.3409	47568000	39093000	39521000	28498000	36259000	32729000
237369	ABC transporter ATP-binding protein ARB1	463	K	_LMTGK(gl)LSPTAGNVSR_	5	3	549.295	0.75078	0	0	0	20639000	13224000	26926000
327232	Elongation factor 1-alpha	461	K	_QTVAVGVIK(gl)SVEK_	9	3	491.287	-0.42942	11151000	23396000	19798000	242120000	356180000	376470000
215908	Elongation factor 3	460	K	_ILLTETKLK(gl)_	9	2	586.866	-0.25355	5605900	0	3544600	0	7828900	0
330932	Recoverin family protein DDB_G0274781	460	K	_RMEGK(gl)VFHSNGEVFINDDKFNVVNETRPDVGNR_	5	5	787.587	0.218	0	6228900	6432000	26952000	24052000	21955000
338634	Fatty acid synthase subunit alpha	460	K	_LAK(gl)DLATQLLENCR_	3	2	879.962	-0.16075	0	0	0	0	0	0
102090	--	46	K	_GFSATK(gl)DVAEGTVATQDVEALK_	6	3	784.396	1.2492	0	1096100	4055100	0	0	5385000
102840	V-type proton ATPase subunit E	46	K	_ADEEFAIEK(gl)SK_	9	2	690.836	0.39156	3650900	0	1553300	0	0	0
221705	Transaldolase	46	K	_YKPQDATTNPSLILAASKK(gl)_	19	3	720.727	-0.18858	0	0	0	73484000	44355000	49595000
224337	40S ribosomal protein S24-A	46	K	_DK(gl)LAGLYK_	2	2	511.287	-0.28902	58973000	54260000	36882000	40091000	52172000	59121000
225144	40S ribosomal protein S28	46	K	_NVK(gl)GPVRENDILCLLESER_	3	3	785.741	-0.74279	5688100	2686300	2611600	0	0	0
244514	40S ribosomal protein S29	46	K	_EK(gl)SADIGFQK_	2	2	618.815	0.34917	0	0	0	0	0	0
269491	Vegetative incompatibility protein HET-E-1	46	K	_DGCSIPADSK(gl)NGPSTR_	10	3	592.604	-0.19764	12340000	5041400	7494300	29775000	18990000	37723000
271891	60S ribosomal protein L17	46	K	_AVK(gl)FLENVK_	3	2	581.335	0.023428	191990000	123840000	145930000	150720000	177660000	200180000
278239	Uncharacterized protein YIL156W-B	46	K	_STGLTPSLK(gl)SEK_	9	2	681.367	0.5142	7379300	7244400	0	0	0	0
280775	Prenylated Rab acceptor 1	46	K	_FANLRPVSEFLDIK(gl)R_	14	3	640.355	-1.1133	0	0	0	0	6544100	0
107213	UDP-N-acetylglucosamine pyrophosphorylase	458	K	_DIMGQGK(gl)R_	7	2	509.759	0.15923	0	0	0	8521400	22684000	9271200
215908	Elongation factor 3	458	K	_ILLTETK(gl)LK_	7	2	586.866	-0.32489	4695600	2955100	3700100	11492000	13111000	22516000
218802	Uncharacterized protein C8E11.05c	458	K	_EAFEGVIENLVK(gl)HAR_	12	4	457.244	-0.69153	0	0	0	0	5060300	0
225628	Probable phospholipid-transporting ATPase NEO1	458	K	_VAGGK(gl)PDK_	5	2	443.243	0.20642	0	948550000	671620000	0	0	0
100977	Importin subunit alpha	457	K	_VGDLDK(gl)QAAGDTSDAINR_	6	3	653.984	1.406	0	0	0	7056000	4055300	9545500
346270	Heat shock 70 kDa protein	457	K	_DNNLLGK(gl)FELTGIPPAPR_	7	2	1033.56	-2.6106	0	0	1722900	62358000	59539000	31719000
333459	--	456	K	_DLQQQLEK(gl)R_	8	2	636.339	1.3905	9792000	16974000	15669000	6999100	0	23313000
289598	Alpha-amylase	455	K	_FGCAAVLSNAGAASK(gl)R_	15	3	565.286	-0.5047	4226800	0	0	20319000	9108400	18563000
107162	Histidine biosynthesis trifunctional protein	454	K	_YDVSQLNQAQLEQVLNRPSQK(gl)SADSIMK_	21	4	826.92	1.1495	0	0	0	9045900	7154000	11243000
267009	Cell division control protein 4	454	K	_K(gl)TLHMVADVVNPALK_	1	3	583.994	0.52895	0	0	1475700	0	0	0
267236	Indoleamine 2,3-dioxygenase 1	454	K	_DMNFVAGQIGEEKLGGK(gl)_	17	3	636.316	0.048158	0	0	0	0	0	6169300
249333	Eburicol 14-alpha-demethylase	453	K	_VDYGYGMISK(gl)GASSPYLPFGAGR_	10	3	836.406	-0.5569	15923000	16128000	3450000	139050000	147220000	157320000
292582	24-methylenesterol C-methyltransferase 2	453	K	_IIAEKPLSTTDEK(gl)PTEQ_	13	2	1007.52	-0.25668	10660000	49854000	51796000	22689000	18868000	16737000
328634	Cell division control protein 3	453	K	_EVNPAVK(gl)QEEER_	7	3	514.59	0.32003	0	0	1285700	7289300	10949000	11533000
346270	Heat shock 70 kDa protein	450	K	_TK(gl)DNNLLGK_	2	2	558.804	-0.8613	26651000	26415000	16965000	41984000	75466000	82119000
100587	--	45	K	_ANTDGTK(gl)PSQQNR_	7	2	765.866	0.30966	0	0	0	12452000	12243000	0
102068	Eukaryotic translation initiation factor 5A-1	45	K	_GRPCK(gl)IVDMSTSK_	5	3	531.601	0.10259	13922000	8599400	5691400	13579000	0	0
103717	40S ribosomal protein S20	45	K	_GK(gl)DLPVKGPVRLPTK_	2	3	573.681	0.98931	43120000	35779000	49221000	146860000	82523000	159930000
104000	60S ribosomal protein L8	45	K	_NFGIGQDIQPK(gl)R_	11	3	496.264	-0.33772	0	0	0	35922000	121080000	132540000
104647	40S ribosomal protein S1	45	K	_DVGK(gl)TLVNR_	4	2	558.312	0.04364	0	32031000	17688000	15400000	2680100	24215000
239353	Deubiquitination-protection protein dph1	45	K	_NK(gl)LATEEFENIPVER_	2	3	634.99	0.12245	27715000	26016000	21469000	164210000	144680000	174250000
263247	Ubiquitin-like protein 1	45	K	_LIYQGK(gl)QMADEKK_	6	4	417.221	-0.54144	3978200000	3674800000	2876000000	1131000000	1483600000	1676500000
247527	Nucleoside diphosphate kinase	45	K	_LVTPSK(gl)EHLETHYADLK_	6	4	524.526	-0.29677	0	0	0	16819000	14498000	16282000
334602	60S ribosomal protein L19-B	45	K	_K(gl)LVADGLIIR_	1	3	404.587	-0.066942	0	0	0	0	0	0
327974	Vacuolar protein sorting-associated protein 35	449	K	_AKMEEDALASLLEKVK(gl)_	16	3	630.34	-1.7208	0	0	0	0	12612000	10954000
331470	Woronin body major protein	449	K	_VLVVHHHGK(gl)EMAVDMK_	9	3	648.67	-0.87435	0	0	20283000	8908200	7961100	37202000
102434	Phosphoglucomutase	447	K	_DLVADK(gl)SFVGSK_	6	2	690.362	0.83165	0	0	3298500	31011000	29622000	34449000
105974	Plasma membrane ATPase	447	K	_YK(gl)VINFYPFDPVSK_	2	2	915.975	2.4655	0	0	0	66220000	72174000	75164000
238720	Probable ATP-citrate synthase subunit 2	446	K	_RAGPNWQEGLKNMK(gl)_	14	3	581.63	-0.59982	0	0	0	19031000	15622000	24231000
249839	ATP-dependent 6-phosphofructokinase	446	K	_HHGDK(gl)PVGAVR_	5	3	429.562	-1.6857	0	0	0	241240000	149510000	221620000
328634	Cell division control protein 3	446	K	_LIQMGVSQDPSVFK(gl)EVNPAVK_	14	3	800.758	0.34792	0	0	1470000	7750000	0	8128700
329418	Uncharacterized protein YPL191C	446	K	_DAATAK(gl)DLQK_	6	2	587.807	1.6032	0	0	0	0	0	0
105634	--	445	K	_NYYYGDEVK(gl)NDNR_	9	2	882.385	-0.97203	2543100	0	3344600	10138000	11839000	0
219358	RNA-binding protein rnc1	445	K	_QISGSVIK(gl)INEPQDNSNER_	8	3	748.04	-0.39695	0	0	0	8448800	0	9644900
258200	Inosine-5'-monophosphate dehydrogenase	445	K	_AGGGGK(gl)DSQASNAGTAR_	6	3	540.256	-0.4835	5641500	0	0	105100000	105700000	80436000
261269	Oxysterol-binding protein-like protein 1	444	K	_TGSEFKPAFFGQVTGNGGK(gl)PDLTEK_	19	3	909.452	1.0456	0	0	0	0	0	0
329747	Rhomboid-like protein 19	444	K	_ALALK(gl)ALDQR_	5	3	404.907	-0.1066	24010000	19249000	21125000	37696000	24485000	47783000
238720	Probable ATP-citrate synthase subunit 2	443	K	_RAGPNWQEGLK(gl)NMK_	11	3	581.63	-0.072576	0	2412300	7001900	23507000	31456000	28305000
249333	Eburicol 14-alpha-demethylase	443	K	_LPVK(gl)NEDEEEK(gl)VDYGYGMISK_	11	3	891.09	-0.075682	46289000	52961000	25616000	32756000	0	24392000
325438	Carboxypeptidase Y homolog A	443	K	_IDCEGGSLCYPGLGNIDK(gl)YLNK_	18	3	867.409	-0.81278	19909000	13619000	12658000	11435000	17108000	14542000
341955	--	443	K	_DPAGDEEK(gl)LEPLHHS_	8	3	596.611	0.36562	9484300	0	0	0	0	0
219395	Acyl-CoA desaturase	441	K	_RAQM(ox)ENK(gl)DVSFVNDLSGQR_	7	3	775.373	0.15583	273350000	219030000	180240000	601080000	708260000	685530000
272369	Formate dehydrogenase	441	K	_FDYRPEDLIVTGGDYATK(gl)AYGQR_	18	4	688.086	-0.29069	0	0	0	0	6772100	7953300
225704	Uncharacterized protein YGR266W	440	K	_K(gl)PSVAAITTAGLGMSSPVPSLHNVNHPAFANDQR_	1	4	900.46	0.18564	0	0	0	38379000	23143000	27774000
238526	--	440	K	_LQAK(gl)DIYSR_	4	3	403.219	-0.39959	0	0	0	4770900	9269500	27590000
244692	Ornithine aminotransferase	440	K	_ELPNAK(gl)HAEH_	6	3	420.542	-0.14053	0	0	0	0	0	0
265668	Protein MAM3	440	K	_VGEEDGLENDADGK(gl)GQLSARPEQR_	14	3	895.422	-2.1013	17479000	7260800	14717000	10872000	0	24283000
279131	2,3-bisphosphoglycerate-independent phosphoglycerate mutase	440	K	_AIGK(gl)IYEACKK_	4	2	697.877	-0.05006	0	0	3390800	61706000	53180000	55590000
258200	Inosine-5'-monophosphate dehydrogenase	439	K	_K(gl)AGGGGKDSQASNAGTAR_	1	3	582.954	-0.08013	0	0	0	18854000	9474900	25447000
328806	Ubiquitin-activating enzyme E1 1	439	K	_EYQEK(gl)LSNVK_	5	2	676.346	0.085302	0	0	0	0	0	2181800
245307	Heat shock protein 90 homolog	438	K	_QVLAK(gl)LLR_	5	2	527.84	0.092018	0	13188000	0	39312000	75759000	84907000
265045	--	438	K	_YLVLK(gl)DGLTEHAR_	5	4	407.974	0.61177	0	0	0	4800100	24069000	18287000
333991	Fumarate reductase	438	K	_K(gl)VFGSWR_	1	2	497.267	0.10576	0	0	0	36388000	37658000	43821000
267467	Phosphoglucan phosphatase LSF1, chloroplastic	437	K	_EVK(gl)PVEPVSDAPQTEESSK_	3	3	724.022	0.36735	0	12266000	8341600	20481000	0	9485200
238526	--	436	K	_NGVLAELLPK(gl)LQAK_	10	2	804.478	-0.40585	0	0	0	8091800	11638000	0
249333	Eburicol 14-alpha-demethylase	436	K	_LPVK(gl)NEDEEEK(gl)VDYGYGMISK_	4	3	891.09	-0.50478	30379000	0	50227000	46183000	11541000	26215000
260822	Cystathionine gamma-synthase	436	K	_IFSGDCNVMGGAAVLNPK(gl)SR_	18	3	736.361	-0.35176	0	0	0	0	0	11229000
266696	--	436	K	_MEDLDEK(gl)EVK_	7	2	675.316	-3.7032	0	0	2416200	0	0	0
353852	V-type proton ATPase catalytic subunit A	436	K	_VLGK(gl)DGAPR_	4	2	513.788	-0.3075	73799000	60536000	55581000	0	0	0
245953	Putative glycine--tRNA ligase	435	K	_DGK(gl)LVAEAIEALDEPQLAK_	3	3	708.711	0.18869	5825600	1946600	2838200	0	0	0
280562	Protein disulfide-isomerase	435	K	_VDATSNDVPDEVQGFPTIK(gl)LYPAGAK_	19	3	949.478	1.3928	8310400	6719200	6588000	0	0	0
333164	Vacuolar calcium ion transporter	435	K	_LTQEAVEALPK(gl)SGEK_	11	3	571.972	0.13231	10131000	0	0	0	0	0
105974	Plasma membrane ATPase	434	K	_SLK(gl)YYPR_	3	2	520.78	0.3713	22854000	0	3033000	94307000	113300000	123410000
244692	Ornithine aminotransferase	434	K	_KALGIIGEALK(gl)ELPNAK_	11	4	470.531	-0.36485	0	0	0	14183000	20157000	25237000
246788	2-heptyl-3-hydroxy-4(1H)-quinolone synthase	434	K	_GQTVIPK(gl)ELER_	7	2	692.383	1.3271	2119900	0	0	0	0	0
225654	Linear gramicidin synthase subunit D	433	K	_NLAVK(gl)QCAVVPR_	5	2	734.906	1.2634	0	0	0	21925000	25338000	17996000
235751	--	433	K	_TLK(gl)AEIIQVINTAK_	3	2	828.488	-0.011624	24632000	19896000	15662000	0	0	0
272520	Clock-controlled protein 8	433	K	_SPAYTENAMAASDNK(gl)QATPTTNSR_	15	3	880.737	1.153	26695000	16551000	15233000	0	0	0
275729	Elongation factor 2	433	K	_EDLHEK(gl)AIQR_	6	2	676.849	-0.42375	0	0	0	0	0	0
248225	--	432	K	_EGIQPDHAGGGLAAPSMGITK(gl)TTVVSVSR_	21	3	984.173	0.07917	0	0	0	49189000	0	0
280626	6-phosphogluconate dehydrogenase, decarboxylating 1	432	K	_AIHK(gl)AQPGWR_	4	3	426.567	-0.25414	74461000	92464000	46934000	62261000	55913000	59167000
328634	Cell division control protein 3	432	K	_TDK(gl)LIQMGVSQDPSVFK_	3	2	1004.01	0.5247	6022500	8580300	3506400	0	0	2662000
333931	UDP-glucose 4-epimerase 5	431	K	_DSCGANNK(gl)NAAAVAPTGFR_	8	3	678.985	-0.26039	4984400	0	3860400	7138300	11237000	11723000
333991	Fumarate reductase	431	K	_VVAGTK(gl)DDSFGR_	6	3	455.897	-0.03631	0	0	0	0	0	13498000
106300	--	430	K	_ALK(gl)EGLEELQADTVR_	3	2	893.471	4.4905	0	0	0	0	0	0
216806	Sporulation protein kinase pit1	430	K	_EPAPTAK(gl)PQPVHVTVDPAPIMPAK_	7	3	869.132	0.15829	0	0	0	0	0	7451700
269152	Elongator complex protein 3	430	K	_EVGVNEVK(gl)NK_	8	2	615.328	-0.095765	0	0	3298400	0	0	0
327232	Elongation factor 1-alpha	430	K	_MIPSK(gl)PMCVEAFTDYPPLGR_	5	3	808.39	-0.10826	4166500	0	0	7605100	0	0
331470	Woronin body major protein	430	K	_LSK(gl)AFDSGR_	3	2	547.783	0.2476	67620000	26854000	0	6296500	10332000	0
101014	--	43	K	_AK(gl)AGKDYVGDSLDEHKDK_	2	3	697.343	-0.12851	0	0	0	8058600	5897500	10214000
104921	--	43	K	_AELIEK(gl)NILPASTAAPGLQAQQK_	6	3	835.794	-0.14751	75752000	50943000	69917000	100340000	89891000	100250000
224104	60S ribosomal protein L21-A	43	K	_VGDIVDIK(gl)ANGAVQK_	8	2	820.952	1.2447	0	0	0	0	0	0
224177	40S ribosomal protein S13	43	K	_K(gl)GATPSQIGVVLR_	1	2	720.42	0.10431	19986000	16131000	15546000	55209000	61031000	66045000
224411	40S ribosomal protein S22	43	K	_FLQVMQK(gl)HGYIGEFEEVDDHR_	7	4	673.571	-0.078119	10593000	8751900	8499600	5493100	0	8962900
243874	Histone H3	43	K	_YK(gl)PGTVALR_	2	2	559.819	0.82603	0	0	25866000	84009000	82542000	87096000
251591	Rho GDP-dissociation inhibitor	43	K	_YK(gl)QSLGLTGGNDLSDPNDPR_	2	3	754.365	0.79859	26604000	15533000	27933000	51929000	42590000	35318000
253076	Protein YIP5	43	K	_K(gl)APGSAGLPLPATASTGGK_	1	3	598.995	-0.84828	0	0	0	8293900	0	0
258754	Pyruvate kinase	43	K	_TSIICTIGPK(gl)TNSVEAMNK_	10	3	726.701	-0.1507	0	4257500	5317600	19258000	36255000	23457000
260416	Tip elongation aberrant protein 1	43	K	_VVRDEK(gl)ANTHR_	6	3	480.255	-0.20178	0	0	0	0	2308200	0
269420	Adenylate kinase isoenzyme 6 homolog	43	K	_HLSVNQVVK(gl)ER_	9	3	474.932	0.17611	0	0	0	7846000	10077000	11059000
321493	Translation machinery-associated protein 7	43	K	_K(gl)ELAAAAGGK_	1	3	343.861	0.319	0	0	0	0	0	0
218572	Probable UTP--glucose-1-phosphate uridylyltransferase	429	K	_SDLYGLK(gl)HGQLQM(ox)NSAR_	7	3	683.337	-0.63823	0	0	5308600	231450000	250720000	268490000
327427	--	429	K	_TYGGSGGGGPGDIMK(gl)TTSVSVQYK_	15	3	821.06	-0.025601	15201000	10161000	12993000	20772000	127800000	133480000
108330	Indoleamine 2,3-dioxygenase	428	K	_K(gl)GPQGIALDTSAR_	1	2	714.384	-3.0728	0	0	0	0	0	0
268230	Isocitrate dehydrogenase	428	K	_ACIDTVDQDGIMTK(gl)DLALACGK_	14	3	837.063	0.97258	1466900	0	0	4248100	0	5610300
280626	6-phosphogluconate dehydrogenase, decarboxylating 1	428	K	_NLLFDDFFNK(gl)AIHK_	10	4	459.741	-0.1279	233370000	99124000	161530000	722840000	1038200000	1049400000
275729	Elongation factor 2	427	K	_IQGPNYVPGKK(gl)EDLHEK_	11	3	689.36	0.73052	0	0	0	58403000	30766000	71434000
338200	Vacuolar protein sorting-associated protein 17	427	K	_EK(gl)VDEAITALDDAK_	2	2	816.41	-1.5544	3086700	0	0	0	0	0
244748	Alpha-glucosidase	426	K	_ATDNNPEALAEVLK(gl)NLSILGR_	14	3	784.755	-0.187	0	0	0	0	4831000	6850500
258754	Pyruvate kinase	426	K	_LLSK(gl)YRPVCPIFMVTR_	4	2	1047.57	-0.15074	24743000	37980000	33774000	286120000	355500000	335150000
265668	Protein MAM3	426	K	_SSEDTK(gl)VGEEDGLENDADGK_	6	3	736.984	0.37536	8054500	0	0	0	0	7372200
267467	Phosphoglucan phosphatase LSF1, chloroplastic	426	K	_K(gl)AVEAELLK_	1	2	557.827	0.24992	32463000	8596400	4866300	68716000	20758000	47108000
275729	Elongation factor 2	426	K	_IQGPNYVPGK(gl)KEDLHEK_	10	5	414.019	1.2752	0	0	0	0	34462000	0
227325	ATP-dependent RNA helicase ded1	425	K	_VGSTSENITQK(gl)VEYVEDMDKR_	11	4	636.308	0.070969	0	0	0	0	0	31249000
267467	Phosphoglucan phosphatase LSF1, chloroplastic	425	K	_ESIAEAGKSPEAAANTQAVEEK(gl)K_	22	3	824.745	0.21804	68043000	38455000	49808000	112810000	149590000	166530000
333991	Fumarate reductase	425	K	_DYSK(gl)VVAGTK_	4	2	591.312	0.37052	0	0	0	19135000	19809000	20999000
108221	E3 ubiquitin-protein ligase RSP5	424	K	_TTTWDDPRLPSSLDQNVPQYK(gl)R_	21	3	911.119	-0.11352	5192000	0	3885200	0	0	8226400
244692	Ornithine aminotransferase	424	K	_K(gl)ALGIIGEALK_	1	2	613.877	0.12066	0	0	0	35912000	52384000	94240000
245307	Heat shock protein 90 homolog	423	K	_NLK(gl)LGIHEDSQNR_	3	2	819.421	-3.3795	0	3934500	0	0	0	0
219417	Rab GDP-dissociation inhibitor	422	K	_IFVSK(gl)SYDATSHFETTTDDVR_	5	3	845.066	0.70618	0	0	3952200	0	0	0
253113	KsdD-like steroid dehydrogenase MSMEG_5835	422	K	_DNLQDLVAGMNLLAK(gl)ER_	15	3	672.018	-0.032667	0	0	0	5577800	4219500	7300100
328301	Phosphoglycerate kinase	421	K	_ELPGVTALSSK(gl)_	11	2	608.333	-0.96666	0	0	1371700	0	0	13965000
105234	--	420	K	_NFAK(gl)AMTGDTQK_	4	2	713.343	-2.3358	4329200	0	0	0	0	0
105974	Plasma membrane ATPase	420	K	_K(gl)GIDAIDK_	1	2	487.269	-0.044528	0	0	0	20785000	14816000	27660000
238450	Putative G3BP-like protein	420	K	_FVNEK(gl)VKDDELR_	5	2	803.415	-1.1139	0	0	0	0	0	0
238720	Probable ATP-citrate synthase subunit 2	420	K	_EYAK(gl)ALNEHNVK_	4	2	765.389	-0.38433	0	0	0	34546000	33967000	35797000
258207	Ubiquitin carboxyl-terminal hydrolase 16	420	K	_SIYAGQALKNSAK(gl)_	13	3	488.932	0.14862	0	0	15192000	0	0	61971000
327442	--	420	K	_TPSSEK(gl)ESQQPVR_	6	2	793.892	-0.50411	0	0	4349700	0	0	0
102834	ATP-dependent RNA helicase SUB2	42	K	_K(gl)GSYVGIHSTGFR_	1	2	761.892	0.20279	0	0	0	9458100	11787000	7449200
251954	Adenosylhomocysteinase	42	K	_YAK(gl)DQPLAGAR_	3	2	652.341	-0.4661	0	0	0	39305000	58167000	63865000
265885	Versicolorin B synthase	42	K	_LTENEK(gl)IR_	6	2	558.804	0.1783	0	0	0	7081100	8693700	9751400
269206	Transcription elongation factor 1	42	K	_K(gl)LGQGNLECK(gl)VCGQR_	1	3	658.991	-0.23077	9012400	7561300	6048700	7808200	13819000	8781900
275729	Elongation factor 2	42	K	_STLTDSLLAK(gl)AGIISTGK_	10	2	945.531	1.4963	1335000	0	0	0	0	19944000
279131	2,3-bisphosphoglycerate-independent phosphoglycerate mutase	42	K	_NGDAITNAK(gl)TPVMDEFAK_	9	2	1018.49	1.318	0	0	0	0	0	0
325363	UV excision repair protein rhp23	42	K	_GLLK(gl)LIHAGK_	4	2	582.367	-0.61081	0	0	2399500	0	59330000	46146000
325648	--	42	K	_SEK(gl)EVFDHEAYSGLQVVGDGRPQIVSR_	3	4	779.89	-0.033454	0	0	0	35367000	33883000	33950000
105974	Plasma membrane ATPase	419	K	_KK(gl)KGIDAIDK_	2	3	410.579	0.24787	0	0	0	23443000	21704000	0
246699	--	419	K	_GTGACEACGK(gl)MHKEWFEVDATR_	13	4	664.294	0.41905	8189300	0	0	0	0	0
341915	Probable T-complex protein 1 subunit beta	419	K	_TTLGGGCAEMLMAK(gl)AVEGAATR_	14	3	770.373	-0.44249	5576600	3474700	6112900	13467000	18705000	20601000
280626	6-phosphogluconate dehydrogenase, decarboxylating 1	418	K	_NNPDLK(gl)NLLFDDFFNK_	6	3	690.009	0.060265	42695000	55561000	10408000	50632000	43219000	76158000
219417	Rab GDP-dissociation inhibitor	417	K	_DK(gl)IFVSK_	2	2	475.769	-0.80802	0	0	0	0	14815000	42893000
249669	--	417	K	_DK(gl)DGMLTPVLTVR_	2	2	779.917	0.68979	0	0	0	17628000	22167000	16621000
246699	--	416	K	_GTGACEACGK(gl)MHKEWFEVDATR_	10	4	664.294	0.030927	12800000	6905100	3395200	0	0	0
248837	--	416	K	_IVLDADGK(gl)ATESDAASLLQK_	8	3	720.378	0.78492	0	12524000	9348500	7246600	0	10080000
258207	Ubiquitin carboxyl-terminal hydrolase 16	416	K	_SIYAGQALK(gl)NSAK_	9	2	732.894	0.14884	10555000	22896000	11663000	70301000	90141000	33071000
251821	Vacuolar protein sorting-associated protein 9a	415	K	_FLK(gl)LAQQELLK_	3	3	482.289	0.2805	0	0	0	0	0	5014000
265831	Probable mannose-1-phosphate guanyltransferase	415	K	_VQAITILGK(gl)ECGVHDEVR_	9	3	713.372	0.50053	0	0	0	24506000	26786000	28443000
329418	Uncharacterized protein YPL191C	415	K	_K(gl)APAPPPR_	1	3	316.519	0.3484	0	0	0	11155000	6204900	27147000
238526	--	414	K	_K(gl)FYHGYPTPALER_	1	2	846.928	-0.013071	0	0	0	0	0	0
272369	Formate dehydrogenase	413	K	_YAIGTK(gl)NILESYLTGK_	6	2	943.007	0.53657	7118000	6153000	9733000	158050000	192520000	220900000
338364	ADP-ribosylation factor GTPase-activating protein glo3	413	K	_GSYDPNAQAEAK(gl)TR_	12	2	811.382	-1.0887	7595100	6358900	0	8557300	11074000	9526100
269272	D-3-phosphoglycerate dehydrogenase 2	412	K	_NVPGALK(gl)DIYR_	7	3	453.917	-0.2748	6845900	7170600	3910800	10448000	11118000	6849600
327409	Diacylglycerol O-acyltransferase 2A	412	K	_QKDK(gl)EAAPEVFGTR_	4	2	845.431	0.61577	0	9349100	8978600	68791000	78422000	68903000
239187	Protein SGT1	411	K	_DWDHISADDDEK(gl)DVDAFFK_	12	3	794.677	0.28195	1506900	0	0	0	0	0
267467	Phosphoglucan phosphatase LSF1, chloroplastic	411	K	_ESIAEAGK(gl)SPEAAANTQAVEEK_	8	3	782.047	0.485	0	0	0	0	0	0
269500	Transcription initiation factor TFIID subunit 5	411	K	_GEVK(gl)KPTNNR_	4	2	628.839	0.49945	0	0	0	0	0	1366700
327409	Diacylglycerol O-acyltransferase 2A	410	K	_QK(gl)DKEAAPEVFGTR_	2	2	845.431	0.36143	13971000	9349100	8978600	81197000	91580000	79546000
330325	Actin-related protein 3	410	K	_SGGLEVQVISHK(gl)R_	12	2	762.418	1.2265	0	0	0	0	0	0
102097	FK506-binding protein 1B	41	K	_GK(gl)QFDSSVGR_	2	3	398.867	-0.26491	110740000	92895000	68200000	215970000	263480000	299340000
275430	10 kDa heat shock protein, mitochondrial	41	K	_TASGIFLPESSVK(gl)ELNEAK_	13	3	712.039	-0.33592	0	0	0	0	4312600	0
277081	Autophagy-related protein 8	41	K	_VEK(gl)SDIAAIDKK_	3	2	715.896	0.62373	0	9448500	4196400	14601000	13572000	21942000
282420	--	41	K	_AGGGDYNSTK(gl)TCYR_	10	2	832.36	0.34103	0	5104600	4051100	10076000	15545000	20781000
331492	Calmodulin	41	K	_K(gl)TNPSITDDEVAK_	1	2	766.384	0.86119	7521700	13198000	19907000	0	5216900	0
107674	--	409	K	_TAGLPGSDIQQQK(gl)R_	13	2	806.924	0.10771	19245000	0	0	0	0	0
268999	Glycogen	409	K	_WHDGDPLPDEK(gl)ELITPQDR_	11	3	792.38	-0.15482	0	0	0	0	2029100	0
328797	Calcium-binding protein NCS-1	409	K	_DEFQK(gl)IYR_	5	2	606.804	-0.91901	0	0	0	0	6959400	9313900
329112	--	409	K	_DLDSK(gl)GLEAQTNVSDWSA_	5	2	1025.47	-0.25346	0	0	0	16512000	18341000	16972000
349821	Uncharacterized ATP-dependent helicase C23E6.02	409	K	_WMIDSEEGNNK(gl)GGILADDMGLGK_	11	3	855.397	-1.0362	3687000	2693000	1597100	0	0	0
219977	L-idonate 5-dehydrogenase	407	K	_SGK(gl)AGGLPSLDNMVTHR_	3	3	618.648	1.3382	0	0	0	3112200	4834700	4187200
249507	Probable serine/threonine-protein kinase HSL1	407	K	_KYDGK(gl)PGFEKHKK_	10	2	838.449	0.1918	0	0	0	0	0	0
252814	Vacuolar segregation protein PEP7	407	K	_NEK(gl)AESPADGHISVDVR_	3	3	646.649	0.091888	11219000	4032900	10958000	6059700	0	8631000
253801	Vacuolar calcium ion transporter	407	K	_NDEGGSNSEK(gl)LR_	10	2	710.327	0.26083	0	0	0	14860000	11554000	17081000
329746	General transcriptional corepressor ssn6	406	K	_AAELDPTNPHIK(gl)AR_	12	2	823.934	0.56223	0	4418800	0	43407000	48570000	61110000
258123	Uncharacterized solute carrier family 35 member C320.08	405	K	_K(gl)QGMIAR_	1	3	306.504	-0.17504	39668000	49820000	35089000	52990000	25560000	54125000
280626	6-phosphogluconate dehydrogenase, decarboxylating 1	405	K	_SVFLK(gl)DITSAYR_	5	2	757.404	0.19892	327640000	190290000	208300000	112290000	150620000	161910000
329112	--	404	K	_SYTVQFHDAETSSQVHLK(gl)DLDSK_	18	3	917.107	0.060875	0	0	0	69339000	45890000	85624000
250398	Calcium/calmodulin-dependent protein kinase	403	K	_VAEQVEK(gl)DAK_	7	2	615.82	1.0277	24083000	26330000	10336000	0	17551000	11361000
267467	Phosphoglucan phosphatase LSF1, chloroplastic	403	K	_IEEVSPDVPTEVK(gl)ESIAEAGKSPEAAANTQAVEEK_	13	4	942.468	-0.36699	0	0	0	11917000	8303100	15431000
327427	--	403	K	_SQSYGNSYGNNSSASK(gl)GGSR_	16	3	707.978	0.41851	0	0	0	0	0	0
334230	ER-derived vesicles protein ERV41	403	K	_RANTGMIGFEK(gl)GSYED_	11	2	944.928	5.6791	3840100	11041000	8782100	0	0	0
78867	Ankyrin repeat protein nuc-2	403	K	_AAAEAMADSLVDDKAK(gl)_	16	3	573.945	1.9036	5425900	0	0	0	0	0
244692	Ornithine aminotransferase	402	K	_GLLAK(gl)PTHGNIIR_	5	3	501.963	-0.9975	8026700	5779200	10954000	14232000	18338000	18724000
249507	Probable serine/threonine-protein kinase HSL1	402	K	_KYDGK(gl)PGFEKHKK_	5	2	838.449	0.1918	0	0	0	0	0	0
251932	Catalase-peroxidase	402	K	_FDPAYEK(gl)ITRR_	7	4	378.201	-0.28378	24234000	15068000	21053000	125350000	138600000	158350000
104546	Sterol regulatory element-binding protein 1	401	K	_ALDPQGMIPVPDDMK(gl)R_	15	3	632.982	-0.39556	13917000	30977000	49587000	9684400	14934000	17146000
327232	Elongation factor 1-alpha	400	K	_FSELLEK(gl)IDRR_	7	3	507.279	0.071944	21599000	33231000	24351000	93918000	85679000	54443000
221539	Serine/threonine-protein phosphatase PP2A catalytic subunit	40	K	_CK(gl)QLAESDVQR_	2	3	483.237	-0.074336	4114300	13306000	0	21434000	7644300	40031000
224337	40S ribosomal protein S24-A	40	K	_QMVVDILHPNRPNIAK(gl)DELR_	16	3	824.776	0.33756	7657600	0	6443900	0	0	0
252290	Pyruvate decarboxylase	40	K	_HHFVVPGDYNLILLDK(gl)LQAHPDLK_	16	3	966.187	-0.16521	41111000	29329000	78047000	455380000	624310000	607570000
267363	--	40	K	_DVK(gl)IPDDFLPR_	3	3	476.921	0.43979	0	0	1347800	0	0	0
323246	--	40	K	_DSK(gl)LVPQVPNHLPMPGLSGHANSSVGNLLK_	3	5	644.944	-0.85634	0	0	0	25793000	10197000	15219000
101684	Glyceraldehyde-3-phosphate dehydrogenase	4	K	_VVK(gl)VGINGFGR_	3	2	630.365	-5.8232	0	0	0	0	0	5604500
104034	Ubiquitin-conjugating enzyme E2 6	4	K	_(ac)ATK(gl)AAHKR_	3	3	346.865	0.15488	30811000	0	19673000	0	0	0
105467	Farnesyl pyrophosphate synthase	4	K	_(ac)AEK(gl)TSLADLNAAAPVESDPKR_	3	3	780.399	0.05469	11981000	13854000	6087600	19342000	43082000	30080000
215908	Elongation factor 3	4	K	_(ac)AAK(gl)ETAQSIK_	3	2	601.822	0.2392	18437000	18004000	22107000	20310000	0	0
238720	Probable ATP-citrate synthase subunit 2	4	K	_(ac)SAK(gl)SILEADGK_	3	2	637.833	-0.58872	6835200	13842000	14616000	18449000	26330000	20694000
246441	Palmitoyltransferase AKR1	4	K	_(ac)ASK(gl)EGPGSGAPIQPSAK_	3	2	869.442	0.47219	6113000	0	11484000	12228000	14586000	14106000
249617	Sterol 24-C-methyltransferase erg-4	4	K	_(ac)GSK(gl)IQLEQENK_	3	2	715.368	-0.41444	36662000	26796000	20981000	21724000	21107000	48938000
256757	Peroxiredoxin-1	4	K	_(ac)ATK(gl)AFVQKPAPAFTATTVLETGEFK_	3	3	937.164	0.064441	0	0	4978600	128010000	169340000	181680000
258923	60S ribosomal protein L6-3	4	K	_(ac)SAK(gl)VETK_	3	2	459.748	0.14385	0	0	0	29201000	38840000	42293000
259591	Carboxylesterase A	4	K	_(ac)M(ox)DEK(gl)APLLRPLVR_	4	3	570.65	-0.646	18770000	16116000	19681000	0	0	0
265317	Probable cytochrome b5	4	K	_(ac)ATK(gl)EYTYQDVAEHNTKK_	3	3	728.019	-0.83008	0	12283000	15942000	3024500	0	14676000
267778	Beta-apo-4'-carotenal oxygenase	4	K	_(ac)ASK(gl)SASQR_	3	2	495.752	-0.63	0	0	0	4823800	4985200	6169100
269158	Carboxylesterase A	4	K	_(ac)MDEK(gl)QSFLGLATTPR_	4	2	925.459	-0.42114	0	0	0	0	0	3727600
270661	Malic acid transport protein	4	K	_(ac)M(ox)EEK(gl)SNSFGGPSNHR_	4	3	616.936	-0.83258	100770000	112860000	94350000	126300000	121850000	137440000
280826	60S ribosomal protein L11	4	K	_(ac)SEK(gl)ANNPMR_	3	2	601.783	0.66148	22472000	18732000	15882000	8947900	0	10953000
326707	Tetracycline resistance protein from transposon Tn4351/Tn4400	4	K	_(ac)ADK(gl)TNTNTSAANQPR_	3	2	872.914	-0.66276	0	0	0	5049100	4861900	6247300
328483	Ras-like protein	4	K	_(ac)ASK(gl)QFLR_	3	2	503.277	0.5673	0	63944000	36696000	60603000	80932000	89390000
329148	--	4	K	_(ac)SEK(gl)QEAQTK_	3	2	602.794	2.244	20320000	14444000	11406000	0	0	0
330134	--	4	K	_(ac)STK(gl)LNQSLEEILK_	3	2	829.952	1.7079	0	1900400	1621500	8114900	0	6506300
337318	Carboxylesterase A	4	K	_(ac)MDEK(gl)TPLTTATPR_	4	2	808.901	0.27386	24189000	26214000	17940000	24143000	28012000	28619000
107213	UDP-N-acetylglucosamine pyrophosphorylase	399	K	_SGETVKPEK(gl)PNGIK_	9	2	799.431	-0.08905	0	0	0	11155000	5999500	0
268076	Cys-Gly metallodipeptidase dug1	399	K	_WRYPSLSLHGIEGAFSSPGAK(gl)TVIPAHVTGK_	21	5	676.361	-0.48455	0	0	0	39942000	24722000	41661000
103155	Enolase	398	K	_AGQIK(gl)TGAPAR_	5	2	592.331	1.0009	17828000	29183000	14318000	12061000	14501000	0
245284	Cystathionine beta-synthase	398	K	_DK(gl)GFDQLPVLSPTGGR_	2	3	600.979	0.52437	0	0	0	0	13303000	16914000
61318	26S proteasome regulatory subunit rpn-1	398	K	_HNLASGFVNAFVNAGFGKDK(gl)_	20	3	736.371	1.2021	0	0	0	7586000	10912000	0
327753	Iterative polyketide synthase CazM	397	K	_GQEGLK(gl)EYR_	6	2	597.299	2.3438	0	0	0	0	0	6484300
245307	Heat shock protein 90 homolog	396	K	_K(gl)SLELFTEIAEDKEQFDK_	1	3	762.05	0.2698	7152500	7668600	5515400	0	0	0
218110	--	395	K	_ELGIVK(gl)KPAWWK_	6	3	523.636	0.0053348	0	1393900	976010	8667700	15380000	18993000
327442	--	394	K	_SEK(gl)AGMVMADNADPSDVPPPYER_	3	3	864.056	0.85696	0	0	0	0	0	0
108611	Uncharacterized membrane protein YCR023C	393	K	_SGYDQLESMQMSEK(gl)SGRPAMPAALPGK_	14	4	745.854	-0.12629	0	9526600	6452600	0	0	0
108860	Phospho-2-dehydro-3-deoxyheptonate aldolase, phenylalanine-inhibited	393	K	_EVLSQNATK(gl)EAAV_	9	2	737.381	0.060545	0	0	3376800	15148000	21116000	18074000
108254	--	392	K	_TGGQVVSVPIFQGNTLPESK(gl)SLPR_	20	3	875.805	1.8655	0	0	0	0	0	0
215632	Protein transport protein SEC31	392	K	_K(gl)NTIATGHPGTSK_	1	3	475.92	0.20855	0	0	0	0	2447000	12693000
219670	Hydroxymethylglutaryl-CoA synthase	392	K	_VVGSTEK(gl)ISK_	7	2	581.327	-0.095914	0	0	0	0	0	0
239853	Ribonucleoside-diphosphate reductase small chain	391	K	_AGVMASTK(gl)KPVAEDSSTPGAEEK_	9	3	802.06	-1.2475	0	0	0	0	0	0
331470	Woronin body major protein	391	K	_GPIMK(gl)QYR_	5	2	553.792	0.032914	120260000	82376000	79168000	67508000	71311000	91014000
239853	Ribonucleoside-diphosphate reductase small chain	390	K	_AGVMASTK(gl)KPVAEDSSTPGAEEK_	8	3	802.06	-1.2475	0	0	0	0	0	0
267467	Phosphoglucan phosphatase LSF1, chloroplastic	390	K	_EQLPTAVQDTIAANPTNKEAK(gl)_	21	3	785.071	0.13419	0	0	2326600	9151800	0	10858000
270176	Transcription factor IWS1	390	K	_GAVSSVSAK(gl)LAEQR_	9	2	758.908	-2.177	0	0	0	0	0	0
102391	--	39	K	_LQPQDLQTPTLK(gl)TGMVTTGR_	12	3	767.074	-0.87531	4444800	0	1914800	0	0	0
102973	Dehydrodolichyl diphosphate syntase complex subunit NUS1	39	K	_LLEPYLPPTK(gl)ATQEQNER_	10	3	747.722	0.84969	4886200	3559400	2632200	0	0	0
103050	40S ribosomal protein S2	39	K	_SEEK(gl)EWQPVTK_	4	3	492.244	-0.05803	320670000	233310000	237200000	2068700000	2748300000	2323600000
218638	Eukaryotic translation initiation factor 3 subunit M	39	K	_AGDEIRPLIEK(gl)GQTEDALAAIVK_	11	3	851.129	1.9997	0	2235200	4181200	19529000	16430000	18230000
220595	Probable 26S protease subunit rpt4	39	K	_DLEK(gl)EFNQTEENIK_	4	2	925.942	1.1553	0	0	0	0	0	0
224177	40S ribosomal protein S13	39	K	_TTPEQVVEQICK(gl)LAK_	12	3	619.996	-0.23765	4339500	2170500	3094500	11432000	17077000	20128000
269105	Eukaryotic translation initiation factor 4E type 3	39	K	_ADSK(gl)LGFLK_	4	2	546.806	0.27474	4634600	0	0	0	0	0
277218	D-arabinitol dehydrogenase 1	39	K	_VK(gl)ACGVCGTDLHIHEGEFIAK_	2	3	819.067	-1.4903	0	0	0	17136000	25303000	30275000
230631	UBX domain-containing protein 1	389	K	_SFIIQSTFPSK(gl)DHIDR_	11	3	669.009	1.0065	0	0	0	17741000	18889000	23137000
328348	Probable magnesium transporter NIPA1	389	K	_LRLEK(gl)EAER_	5	3	419.902	0.47799	0	40938000	5090500	50573000	61757000	70778000
334926	--	389	K	_WITK(gl)GNWGER_	4	3	454.23	-0.87762	0	0	0	0	5656000	0
227512	Phenylalanine--tRNA ligase beta subunit	388	K	_IQK(gl)LSDIVR_	3	3	395.903	-0.33567	0	0	0	0	22290000	18761000
246699	--	387	K	_KMPHSHK(gl)VER_	7	3	454.907	-0.075691	0	2930700	2154000	0	0	0
341211	E3 ubiquitin-protein ligase dbl4	387	K	_ECPK(gl)CNSTIEK_	4	3	493.89	-0.32551	0	0	0	0	0	0
105234	--	386	K	_TDDDK(gl)TPQRR_	5	3	449.22	-0.72073	12901000	0	0	0	0	0
219395	Acyl-CoA desaturase	386	K	_DHPGGK(gl)ALISSAIGK_	6	2	782.926	-0.21682	60247000	43158000	32347000	36380000	54781000	66150000
258912	Proteasomal ubiquitin receptor ADRM1	386	K	_GSAVPLGGGEAVEAFVEGLK(gl)R_	20	3	719.715	1.1309	2152400	0	749830	3398400	8184000	8360600
330586	--	386	K	_KK(gl)TEDAAPATPAK_	2	2	721.386	-0.89051	0	31038000	21918000	6402500	0	4866100
344712	Transcriptional activator hac1	386	K	_GTSTCPTLPTMTTATGSCK(gl)PLR_	19	3	818.059	1.2878	0	0	0	0	0	0
226763	Probable 5-methyltetrahydropteroyltriglutamate--homocysteine methyltransferase	385	K	_EQLEANAK(gl)SVQAR_	8	2	779.403	-0.43254	0	0	0	0	0	3911400
226912	Glutamine--fructose-6-phosphate aminotransferase	385	K	_GRLDVENK(gl)TVTLGGLR_	8	3	614.678	-0.76734	0	0	0	8377800	17824000	10333000
261214	Nucleolar protein 56	385	K	_YLANK(gl)CSIASR_	5	3	466.238	-0.11854	72830000	58531000	36765000	30414000	39601000	46692000
275546	Protein MSP1	385	K	_K(gl)GGGQILMQNHER_	1	3	527.935	-0.0040712	0	0	0	0	0	0
235380	--	384	K	_LILPELVAIK(gl)R_	10	3	460.298	0.26122	0	1565800	0	0	4742000	0
245307	Heat shock protein 90 homolog	384	K	_ETLQQNK(gl)IMK_	7	2	673.858	-0.13941	70571000	76127000	33518000	219410000	273270000	324270000
255844	Ring assembly protein 3	384	K	_LAPDPLNDDEHVK(gl)ER_	13	3	621.306	-0.11663	7629200	0	0	0	0	0
105634	--	383	K	_HIHNK(gl)EHTENNNVDRR_	5	4	532.51	-0.21814	0	0	0	2162300	0	0
259538	Nuclear elongation and deformation protein 1	383	K	_VK(gl)AAGDPNR_	2	2	521.275	-0.19354	22186000	0	0	40257000	38974000	57143000
334856	Elongation of fatty acids protein 2	383	K	_TTGAK(gl)VTNSTTR_	5	2	675.852	-0.19424	0	0	0	0	2202600	3069800
340305	--	383	K	_SEGGGK(gl)GGMGLAALATAGLGAIGAK_	6	3	743.727	0.12758	0	0	0	6636100	0	3928300
107405	Phosphatidylinositol transfer protein SFH5	382	K	_DIPGLVDELK(gl)FA_	10	2	715.88	0.52359	0	0	0	0	8118500	8365700
239853	Ribonucleoside-diphosphate reductase small chain	382	K	_VGDYQK(gl)AGVMASTK_	6	3	523.596	0.069194	0	0	0	0	0	0
240275	Saccharopine dehydrogenase	382	K	_VATLPASALEK(gl)_	11	2	607.343	-1.3521	11317000	4354400	4688000	15229000	0	0
261317	Chitin synthase regulatory factor 4	382	K	_AAYLGFSK(gl)AQLK_	8	3	470.93	0.58895	3737500	0	0	0	0	0
239692	SH3 domain-containing protein PJ696.02	381	K	_GDIITVLKK(gl)_	9	2	550.837	0.60136	45726000	24083000	0	96789000	432520000	0
219395	Acyl-CoA desaturase	380	K	_ALVAIAGVIHDVADFIK(gl)DHPGGK_	17	3	819.78	0.078515	2642600	3319900	0	124480000	87528000	145540000
239692	SH3 domain-containing protein PJ696.02	380	K	_GDIITVLK(gl)K_	8	2	550.837	0.18483	53218000	103340000	129200000	532370000	331610000	765450000
100587	--	38	K	_STVSTAK(gl)ANTDGTKPSQQNR_	7	3	735.7	0.15109	0	0	0	0	6317500	4591700
100900	Proteasome subunit alpha type-4	38	K	_RGTCAVGVK(gl)GK_	9	2	623.838	0.40734	9496000	0	0	0	0	0
216590	Cell division control protein 48	38	K	_KDEDDTATAILKK(gl)_	13	3	521.274	-0.43924	0	0	6156400	61163000	87331000	94011000
219699	NADP-specific glutamate dehydrogenase	38	K	_KALK(gl)IVSIPER_	4	3	456.617	0.2899	0	0	2153200	19422000	22818000	16950000
243874	Histone H3	38	K	_SAPSTGGVKK(gl)PHR_	10	2	718.392	1.3606	0	0	0	0	0	15319000
246566	Glutathione peroxidase 2	38	K	_VVLVVNTASK(gl)CGFTPQYAGLEK_	10	3	832.437	-0.43754	0	1937300	1284200	23783000	24295000	29943000
249254	Uncharacterized AIM2 family protein C30D10.14	38	K	_GAYETIDGK(gl)K_	10	2	598.301	0.71786	0	0	0	2445400	4263700	3858800
264271	6,7-dimethyl-8-ribityllumazine synthase	38	K	_WNAEIIDPLLEGVKAK(gl)_	16	3	637.351	-0.37378	5102300	2740800	3337600	17619000	19252000	21639000
277081	Autophagy-related protein 8	38	K	_YLDRIPVICEK(gl)VEK_	11	2	938.503	-0.35331	31629000	14104000	31507000	9921300	13371000	16866000
327503	Cytidine deaminase	38	K	_TFGLSIQELHDLK(gl)R_	13	3	590.988	-1.1035	0	2013500	2469100	0	0	0
219668	Casein kinase I homolog 1	378	K	_LNAAQPPPPSPIKQSPK(gl)_	17	3	628.683	0.3525	0	0	6905700	0	0	0
220487	Probable 4-hydroxy-2-oxoglutarate aldolase, mitochondrial	378	K	_DLVLLEK(gl)SL_	7	2	572.335	0.034478	57679000	55643000	73649000	99926000	160510000	145160000
265409	--	378	K	_TAVLSSEEENNKTAK(gl)_	15	2	867.929	0.21538	0	0	0	0	0	1763000
334856	Elongation of fatty acids protein 2	378	K	_KGPIINGDAK(gl)TTGAK_	10	3	528.962	0.4067	0	0	0	0	3618500	4810400
251834	Mannitol-1-phosphate 5-dehydrogenase	377	K	_ELAQIMASQSPDEIVSQVCGLQKSEK(gl)_	26	3	997.158	1.0687	0	3231800	0	0	0	0
258432	Probable extracellular glycosidase ARB_03382	377	K	_GINPDGFSEAQPEYDAK(gl)TGIATR_	17	2	1276.11	-1.0839	22352000	13687000	18189000	57530000	54651000	63954000
328797	Calcium-binding protein NCS-1	377	K	_LSQEQLVELQK(gl)STHFDKK_	11	4	568.804	-0.22994	0	0	0	7163000	0	11986000
78867	Ankyrin repeat protein nuc-2	377	K	_AGIK(gl)MDDSEER_	4	2	682.809	0.20501	7154000	0	3283900	0	0	0
227512	Phenylalanine--tRNA ligase beta subunit	376	K	_SSPNK(gl)SATIGAPTK_	5	2	736.889	-0.2835	0	0	1507100	16819000	18742000	54482000
272369	Formate dehydrogenase	376	K	_GYGGDVWYPQPAPK(gl)DHPLR_	14	4	567.53	-0.1976	0	0	0	37571000	40763000	38176000
107594	Protein PAL1	375	K	_GGGENNPFFAEYEPGK(gl)DGEEEISVK_	16	3	938.423	-0.030628	25356000	31176000	13562000	12644000	0	10251000
258523	2,2-dialkylglycine decarboxylase	375	K	_SGLLALK(gl)_	7	2	408.253	0.21184	29527000	38638000	19512000	0	0	0
265409	--	375	K	_TAVLSSEEENNK(gl)TAK_	12	2	867.929	0.04353	0	0	0	6734200	0	5793000
219668	Casein kinase I homolog 1	374	K	_LNAAQPPPPSPIK(gl)QSPK_	13	3	628.683	0.062629	9880400	16147000	0	13948000	0	22061000
227008	Phosphoinositide phosphatase SAC1	374	K	_EAVTGNTVTDEK(gl)FHIIESGSSK_	12	3	821.738	0.22935	11199000	9784100	12686000	0	0	0
251834	Mannitol-1-phosphate 5-dehydrogenase	374	K	_ELAQIMASQSPDEIVSQVCGLQK(gl)SEK_	23	3	997.158	-1.2593	3188900	0	0	0	0	0
263743	Eukaryotic translation initiation factor 3 subunit B	374	K	_IEGVMDFDWAPTTPK(gl)R_	15	3	659.656	0.71429	0	0	0	3272200	0	3674800
267236	Indoleamine 2,3-dioxygenase 1	373	K	_EFALQLSNADPK(gl)AEQDEEVWESR_	12	3	935.77	1.4258	0	0	0	0	0	0
78867	Ankyrin repeat protein nuc-2	373	K	_DKPDK(gl)AGIK_	5	2	543.301	-0.07028	12309000	11656000	5718500	0	0	0
245581	Lipid phosphate phosphatase 1	372	K	_K(gl)PVASGPATGSENMV_	1	2	779.88	-0.21577	0	0	0	0	0	0
245921	CCR4-NOT transcription complex subunit 8	372	K	_FEQK(gl)SGLESIAEALK_	4	3	588.644	0.024602	0	0	0	0	6158900	7180200
258234	Glycylpeptide N-tetradecanoyltransferase	372	K	_LYEIGFSPLPPNSK(gl)PEWQIR_	14	3	829.101	0.6358	0	0	0	0	0	10402000
330586	--	372	K	_EVKPAEKPTPTK(gl)R_	12	3	532.302	0.74933	0	29414000	0	0	0	0
240275	Saccharopine dehydrogenase	371	K	_EK(gl)VATLPASALEK_	2	2	735.912	3.3992	1244800	0	0	0	0	0
105502	60S ribosomal protein L4-A	370	K	_APVPEFFEIMK(gl)E_	11	2	775.882	-0.038038	4789000	2172200	2653200	0	0	0
108608	--	370	K	_SPADDLFPPNK(gl)VDLDAAR_	11	3	685.676	1.949	0	0	2661000	0	0	0
269816	UBX domain-containing protein 10	370	K	_EEEK(gl)AAAEAER_	4	2	673.813	0.528	8801800	0	0	0	0	0
101758	40S ribosomal protein S25	37	K	_ATSEK(gl)LYK_	5	2	527.282	0.79272	0	0	0	0	0	0
105974	Plasma membrane ATPase	37	K	_HAEAAPAEPTPTKAPK(gl)_	16	3	577.3	0.72205	0	0	67405000	0	0	0
216590	Cell division control protein 48	37	K	_KDEDDTATAILK(gl)K_	12	2	781.407	0.21143	0	0	0	31513000	30516000	34130000
220805	Protein transport protein SFT2	37	K	_RGEDEPINTSQQTGLLSSIK(gl)SLNPFGDR_	20	3	1058.53	0.24836	11191000	0	0	0	62097000	52916000
245284	Cystathionine beta-synthase	37	K	_LNK(gl)IPQSLGIK_	3	3	442.27	-0.012249	0	0	0	11162000	8235800	10724000
249254	Uncharacterized AIM2 family protein C30D10.14	37	K	_GAYETIDGK(gl)K_	9	2	598.301	1.812	0	0	0	2445400	4263700	3858800
254181	ATP-binding cassette transporter abc4	37	K	_NHK(gl)LAHVSSK_	3	3	412.227	-0.43186	0	0	0	0	0	3450100
276718	Cofilin	37	K	_LSDDLK(gl)EIVVEEASDNKDWEAFR_	6	4	706.342	-0.17917	0	0	0	0	0	8264700
267467	Phosphoglucan phosphatase LSF1, chloroplastic	369	K	_ALEQAGQLPDSVK(gl)EQLPTAVQDTIAANPTNK_	13	3	1121.25	0.63786	2407000	0	0	0	0	0
263537	Protein PNG1	367	K	_RANMNK(gl)DSR_	6	2	603.294	-0.019937	305230000	244610000	233210000	44161000	41180000	262860000
330586	--	367	K	_EVKPAEK(gl)PTPTKR_	7	3	532.302	-0.40073	0	0	30283000	28392000	45529000	25835000
107644	--	366	K	_SPSFSSVYGPK(gl)SPGGYSQQALSPR_	11	3	866.758	0.032205	6385600	4987200	8994200	45557000	41504000	40565000
328435	Spartin	366	K	_TVGSIGK(gl)VAQNLGATLGR_	7	3	619.35	-0.45671	0	0	0	0	0	2831700
75860	--	366	K	_LSDPEADPEEDPALPSAGIVK(gl)TTNIR_	21	3	950.477	-0.1735	19699000	10394000	16408000	253970000	220720000	257780000
330750	Uncharacterized UPF0442 protein C7D4.12c	365	K	_DWSEAVASK(gl)VR_	9	2	681.344	0.0026074	16622000	0	10457000	78880000	69462000	133840000
329289	Flavohemoprotein	364	K	_SSAAQPFAEEVASVLQK(gl)MEGR_	17	3	783.722	-0.20014	0	2567900	0	0	0	0
331470	Woronin body major protein	364	K	_YLGVDLFTK(gl)QLHEESSQVHNPAPSVVVQTMR_	9	4	906.712	0.32158	5404300	8061200	0	17961000	18461000	17183000
219395	Acyl-CoA desaturase	363	K	_NGK(gl)ALVAIAGVIHDVADFIKDHPGGK_	3	5	552.103	-1.2669	0	0	0	88423000	12540000	86665000
235334	Fatty acid synthase subunit beta	363	K	_DLSQAEVQK(gl)HIDATNK_	9	3	637.657	0.42954	0	0	0	0	0	8493100
235380	--	363	K	_SSINNPK(gl)LLETVEDAIR_	7	3	671.692	-1.7261	3507900	0	2969100	0	0	0
249333	Eburicol 14-alpha-demethylase	363	K	_LTLHANVIK(gl)ETLR_	9	3	541.318	1.3823	0	0	0	26673000	17614000	18272000
329112	--	363	K	_VGIESNNTSK(gl)SGGGSSVGGGGGWGAGK_	10	3	826.725	-0.91318	0	0	0	16613000	24092000	34059000
330586	--	363	K	_EVK(gl)PAEKPTPTKR_	3	3	532.302	0.13772	39073000	0	20229000	87514000	48341000	76345000
105584	Septin homolog spn4	362	K	_DLEQTHAQIK(gl)SLEQELEQMQGTAVR_	10	3	999.496	0.036121	0	1795200	0	21409000	0	44854000
244964	Transcriptional repressor rco-1	362	K	_SVCFSPDGK(gl)YLATGAEDK_	9	3	686.986	-0.399	3419700	0	0	0	0	0
267338	Fimbrin	362	K	_KFLTPK(gl)SLVAGNPK_	6	2	807.472	-0.17012	0	0	0	120570000	104070000	116280000
333310	--	362	K	_SAAAVGTGNSQNPSTLQSFDGK(gl)GIVQER_	22	4	734.114	-0.22387	0	0	3781200	162400000	130560000	162100000
265409	--	361	K	_SHGESNEDDITK(gl)MR_	12	3	578.257	0.29706	0	0	0	0	0	4460700
220392	ATP-dependent RNA helicase eIF4A	360	K	_K(gl)GVAINFVTADDVR_	1	2	809.931	-0.99317	0	0	0	0	0	0
330586	--	360	K	_AK(gl)EVKPAEKPTPTKR_	2	3	598.679	0.64816	0	0	0	20846000	38023000	15361000
61318	26S proteasome regulatory subunit rpn-1	360	K	_TTDDIYK(gl)SHLESSR_	7	3	589.283	0.0022588	0	0	0	13897000	12887000	10658000
233431	Clathrin light chain	36	K	_EK(gl)AILGDDADK_	2	2	644.823	-1.1318	21197000	0	7769800	0	0	0
326012	Curved DNA-binding protein	36	K	_VLAAVK(gl)DLCVAGEK_	6	3	529.624	0.30148	1960700	3615200	1341000	4218800	5594100	7053800
334719	NEDD8-conjugating enzyme UBC12	36	K	_VQK(gl)DLDELSLPSTMK_	3	2	909.469	0.46752	0	0	1263200	0	0	0
245284	Cystathionine beta-synthase	359	K	_FADDDWLAANDLLPSVNGAEVEAAAQKK(gl)R_	28	4	807.903	-1.3044	0	0	0	17893000	15418000	27873000
267299	Uncharacterized transporter C1529.01	357	K	_IIK(gl)NRK(gl)AM(ox)NLPVR_	6	2	899.017	-1.8071	0	2561000	1448100	10187000	11768000	13688000
272369	Formate dehydrogenase	357	K	_EDVADALK(gl)SGHLR_	8	4	381.95	0.090192	0	0	0	7294300	6858300	9630400
328301	Phosphoglycerate kinase	357	K	_FANGTK(gl)ATLDAAVAAAQSGK_	6	2	1003.52	0.071131	0	0	0	22691000	26202000	30016000
237369	ABC transporter ATP-binding protein ARB1	356	K	_QQDEITHIK(gl)K_	9	2	677.36	0.48011	0	0	0	5262800	5842000	8403600
338634	Fatty acid synthase subunit alpha	356	K	_AFIDEQK(gl)STK_	7	2	640.828	1.2302	0	0	1455200	8398800	8054500	11490000
104546	Sterol regulatory element-binding protein 1	355	K	_GLAK(gl)ENAALR_	4	2	578.825	0.046777	52534000	80821000	50354000	115260000	119920000	132710000
107644	--	355	K	_TQSAPNTPGFGPK(gl)SPSFSSVYGPK_	13	3	851.419	0.31935	9375300	11072000	8649500	79326000	65696000	71787000
248837	--	354	K	_LVK(gl)MDPGEEAEIVDQVDGEPLQR_	3	3	894.441	0.26687	7353400	6756400	0	10824000	0	14981000
267299	Uncharacterized transporter C1529.01	354	K	_IIK(gl)NRK(gl)AM(ox)NLPVR_	3	2	899.017	-1.8071	0	2561000	1448100	10187000	11768000	13688000
333867	Homoserine O-acetyltransferase	354	K	_ADLDWLDEK(gl)LR_	9	3	496.588	0.041575	5068100	7001100	8082000	27242000	35720000	37322000
104720	Fructose-bisphosphate aldolase	352	K	_VTVALK(gl)DFNTAGQL_	6	2	795.928	-0.17715	0	3167200	0	9024000	10728000	13287000
105584	Septin homolog spn4	352	K	_DRLNK(gl)DLEQTHAQIK_	5	2	962.006	-2.0499	0	5063300	5692500	45270000	43255000	53067000
249839	ATP-dependent 6-phosphofructokinase	352	K	_AVAK(gl)AIEAQDFDR_	4	3	516.599	-0.4952	24827000	34539000	22974000	102840000	152500000	220570000
267556	Probable transketolase	352	K	_SLPVYTPK(gl)DSAVASR_	8	2	852.949	1.395	0	3220800	0	24584000	23597000	10967000
109501	--	351	K	_RQQEDEWPLAPGADGK(gl)SAATTR_	16	4	625.306	-0.33804	7890700	6515700	6428800	148120000	139030000	139800000
267813	Protein phosphatase 2C homolog 2	351	K	_TK(gl)PFGMGGYK_	2	3	400.534	-0.32553	0	0	1798000	6327500	11719000	10183000
268431	Thioredoxin-like protein AAED1	351	K	_NQGANVDVARDPEK(gl)ETAGGER_	14	3	776.371	0.43957	0	0	0	4846600	0	0
269967	Protein kinase dsk1	350	K	_SHNSSTSTSSAGEK(gl)R_	14	3	550.587	0.49066	0	0	0	682240	0	2367800
103050	40S ribosomal protein S2	35	K	_RGGK(gl)SEEK(gl)EWQPVTK_	4	3	663.005	0.16087	0	0	0	0	7556800	4256100
223327	GTP-binding nuclear protein GSP1/Ran	35	K	_HLTGEFEK(gl)K_	8	2	601.812	-4.2333	0	20504000	14981000	36008000	47552000	0
238030	Glucose-6-phosphate isomerase	35	K	_EAFASDPK(gl)R_	8	2	567.781	-0.61919	0	0	0	15956000	7586100	17338000
238720	Probable ATP-citrate synthase subunit 2	35	K	_APVLKPSPLPTPTK(gl)HNPPPR_	14	3	753.43	-0.37443	0	0	0	17113000	32489000	42444000
248216	Probable peptide transporter ptr2	35	K	_EGLNPGPPLGTVEELK(gl)AGK_	16	3	674.029	0.30859	0	0	3736500	5516100	1824300	4420800
258266	Putative peroxiredoxin pmp20	35	K	_AGLNACGLPQK(gl)YDASK_	11	2	903.944	0.011956	0	0	1979700	52177000	28909000	35439000
271207	40S ribosomal protein S12	35	K	_GQMSVLDALK(gl)GVLK_	10	3	524.964	0.35594	0	850890	924810	0	0	0
280826	60S ribosomal protein L11	35	K	_AAK(gl)VLEQLSGQTPVYSK_	3	2	967.023	0.42817	3173000	6936800	5083900	12918000	11042000	11439000
322568	--	35	K	_ANESNK(gl)TAYK_	6	2	620.302	0.24847	0	0	0	0	0	0
341170	Protein VAC14 homolog	35	K	_ELAAVK(gl)DYDR_	6	2	647.325	0.90336	0	0	0	0	0	0
256968	Serine/threonine-protein kinase nrc-2	349	K	_ALQTRPGK(gl)CIAEDDAR_	8	3	638.987	0.62272	0	0	0	0	0	0
272369	Formate dehydrogenase	349	K	_GAIVVK(gl)EDVADALK_	6	3	514.623	0.04685	0	0	0	2873000	4095200	0
245921	CCR4-NOT transcription complex subunit 8	348	K	_HAIK(gl)LHNSGMLTPSDASTTELLQK_	4	4	677.352	0.43439	6148000	0	3536700	35079000	63030000	94538000
325853	Eukaryotic peptide chain release factor subunit 1	348	K	_DSSGGEHVIHTTK(gl)QEETSGNR_	13	3	795.034	0.21247	0	0	0	19459000	21476000	18982000
103155	Enolase	347	K	_AANALLLK(gl)VNQIGTLTESIQAAK_	8	3	827.806	-0.035394	14674000	17691000	0	77317000	58411000	88555000
219417	Rab GDP-dissociation inhibitor	347	K	_K(gl)NDIYIACVSSAHNVCPK_	1	3	730.686	-0.17844	0	0	0	10521000	7189500	6752700
244692	Ornithine aminotransferase	346	K	_AEK(gl)LGSIFR_	3	2	567.817	-0.11087	0	0	0	27409000	29761000	34043000
334728	Cell pattern formation-associated protein STUA	346	K	_RK(gl)AEQTQMR_	2	3	421.219	-0.28021	0	0	0	5110800	3366500	8953000
239692	SH3 domain-containing protein PJ696.02	345	K	_KVGPGRPAAPKPNFQSK(gl)QALVK_	17	3	811.468	-0.18159	0	0	0	24092000	9487800	61255000
249617	Sterol 24-C-methyltransferase erg-4	345	K	_GTQK(gl)TANALSEGADGLVAGAR_	4	2	1051.04	-0.33598	15470000	10922000	13773000	81340000	66908000	83335000
328558	NEDD8-activating enzyme E1 regulatory subunit	345	K	_HGSLPLPGNVPDMK(gl)AQSK_	14	3	664.011	1.159	7571600	0	0	39137000	23510000	40284000
329777	Probable phospholipase C1020.13c	345	K	_AGLEGK(gl)EYLQEGVR_	6	3	554.953	0.16995	0	0	4523900	0	0	0
61318	26S proteasome regulatory subunit rpn-1	345	K	_TLGK(gl)ELNILDPK_	4	3	485.612	1.2006	0	0	0	82731000	96129000	108780000
97529	Protein sum2	345	K	_AGGPASDSK(gl)QPSTGPTGPR_	9	3	627.973	0.075322	19212000	20541000	19674000	13931000	11299000	17514000
325735	Superoxide dismutase 1 copper chaperone	344	K	_TVCSCTGK(gl)TLWEER_	8	2	920.919	2.6524	0	0	0	0	0	0
107213	UDP-N-acetylglucosamine pyrophosphorylase	343	K	_DTK(gl)QPDVLK_	3	2	579.312	0.041814	0	0	0	7172000	10455000	16799000
330586	--	343	K	_TVEETPAEAVAEGEPAATEAPADAEAAATTEAAK(gl)EPEVAAAEPAAEEAK_	34	4	1219.82	0.28459	0	7547000	0	89224000	24646000	107000000
105584	Septin homolog spn4	342	K	_QWEQK(gl)LIAER_	5	2	707.876	1.4751	10319000	15089000	14230000	114510000	130120000	108240000
246770	Putative monoglyceride lipase	342	K	_KGDEEEEGKVDSK(gl)L_	13	2	838.902	0.81972	0	0	0	0	0	0
333815	Uncharacterized protein C16H5.12c	342	K	_AEVEPAIQQNEAQQSLLK(gl)NALGVVEK_	18	3	974.184	0.80724	0	0	0	0	11559000	12411000
255481	Nitroalkane oxidase	341	K	_LLAWK(gl)ALHGIEK_	5	3	498.293	-0.020997	0	0	0	1178800	2978200	2360600
269491	Vegetative incompatibility protein HET-E-1	341	K	_DLQHEQVQLDK(gl)AAAGER_	11	3	674.671	0.14014	4838900	6802900	2947200	0	7254700	8842000
216456	--	340	K	_HFWASPEEDK(gl)VSPR_	10	3	600.288	-0.45273	0	1362700	0	16937000	23647000	19431000
244509	Adenosine kinase	340	K	_VAIITHGTEPTLVAVQGEDAVK(gl)EYPVHPIDK_	22	5	688.967	-0.87786	0	0	0	0	22697000	0
246699	--	340	K	_TMLLK(gl)IGR_	5	2	523.313	0.71546	12726000	7651700	4475900	0	0	0
252635	Adenylyl cyclase-associated protein	340	K	_AAPAQAPSGLDAVFSELNKGEAVTK(gl)GLR_	25	4	728.637	0.30576	0	0	0	0	3988300	0
269272	D-3-phosphoglycerate dehydrogenase 2	340	K	_GLK(gl)NLILTPHIGGSTEEAQR_	3	3	750.073	0.33263	2730700	2104800	1827500	23482000	25667000	19545000
327442	--	340	K	_GADEK(gl)KPGYMAR_	5	2	718.851	0.10803	8475300	18609000	31856000	18763000	15531000	25156000
329075	Uncharacterized protein C458.02c	340	K	_KVDDSGIK(gl)GTK_	8	2	631.341	-0.60951	0	0	0	0	0	0
105974	Plasma membrane ATPase	34	K	_HAEAAPAEPTPTK(gl)APK_	13	2	865.447	0.073915	90779000	66057000	14693000	235460000	215600000	293860000
247527	Nucleoside diphosphate kinase	34	K	_GYK(gl)LAAIK_	3	2	489.293	0.030331	8113300	16068000	14762000	35618000	50370000	53120000
332324	3-hydroxybenzoate 4-monooxygenase	34	K	_M(ox)TSPSYM(ox)PVSDDGGK(gl)EQSSQDASR_	15	3	902.713	-0.56618	110050000	66052000	88187000	60263000	50300000	69254000
105234	--	338	K	_EVCQADLEEWKK(gl)_	12	2	824.885	-0.0815	0	0	2989400	0	0	0
248837	--	338	K	_VGVEEK(gl)LDRPILTPQSTIR_	6	2	1133.13	0.07175	200400000	259520000	182140000	1133800000	1151600000	1199400000
293583	Alanine racemase TOXG	338	K	_HGILLDGK(gl)R_	8	3	374.884	-0.53607	23320000	12789000	44483000	39021000	27178000	44058000
78867	Ankyrin repeat protein nuc-2	338	K	_DATPSKTSK(gl)_	9	2	524.767	-0.52253	0	0	0	0	0	6158800
252500	Transmembrane protein 184 homolog C30D11.06c	337	K	_VMAHEDSK(gl)SR_	8	2	637.301	-0.2876	0	0	0	8430500	7797500	11084000
258427	Probable kinase CHARK	337	K	_AEFSK(gl)VPDSIITVK_	5	2	824.451	-0.084985	0	3238900	0	0	0	0
239321	Tubulin alpha-B chain	336	K	_DAHAAVATLK(gl)TK_	10	2	670.37	0.14967	0	0	0	31919000	30358000	35824000
251859	Developmental regulator flbA	336	K	_LTK(gl)VEHTFLSEDAINNLGSLK_	3	3	815.099	-0.21733	0	2825000	3927300	0	5758200	5773700
102434	Phosphoglucomutase	335	K	_SMPTSGAVDLVAKK(gl)_	14	2	759.403	-0.18589	0	0	0	8807000	0	10018000
107611	Septin homolog spn3	335	K	_LREIEIK(gl)VQR_	7	4	350.211	-0.26408	0	5187400	0	39174000	42306000	43035000
262121	Uncharacterized protein YukJ	335	K	_GTTVSEVSYTEK(gl)EAR_	12	2	885.929	-1.3243	0	0	0	0	0	0
332524	Thioredoxin reductase	335	K	_FLSEHEEAEAPVTAEQNWGEK(gl)A_	21	3	862.73	0.15271	75256000	50211000	69460000	49683000	29428000	48064000
78867	Ankyrin repeat protein nuc-2	335	K	_DATPSK(gl)TSK_	6	3	350.18	-0.60504	13402000	8499100	15314000	0	0	4204400
102434	Phosphoglucomutase	334	K	_SMPTSGAVDLVAK(gl)K_	13	2	759.403	0.68139	0	0	0	0	7874200	0
327276	Vacuolar amino acid transporter 5	334	K	_ASLDAVLK(gl)_	8	2	465.766	-0.75889	1078300000	0	674920000	0	0	88538000
105947	Protein YSC84	333	K	_AAEGQGVPTVSEPASDK(gl)AAEAYDQQQGAAATGSAQHPQAGK_	17	4	1024.23	0.06618	0	0	0	0	0	24015000
107162	Histidine biosynthesis trifunctional protein	333	K	_AK(gl)IMEEAEELCDAK_	2	2	875.903	-1.1834	3538100	0	0	0	0	0
245307	Heat shock protein 90 homolog	333	K	_RAPFDLFETKK(gl)_	11	3	489.265	0.5641	0	0	0	6389500	7711900	13450000
273593	S-(hydroxymethyl)glutathione dehydrogenase	333	K	_GCAFGGVK(gl)GR_	8	2	561.777	-1.1902	0	0	0	0	5686100	5747600
274780	Coatomer subunit beta'	333	K	_HNEVVSAIIKGGEATK(gl)_	16	3	589.651	-0.32785	0	0	0	0	0	0
101684	Glyceraldehyde-3-phosphate dehydrogenase	332	K	_VLDLISHVAK(gl)VDGNA_	10	2	832.952	-0.11327	51947000	53281000	33873000	111830000	172520000	170190000
104546	Sterol regulatory element-binding protein 1	332	K	_AEAGLDGDEDLGGVTPAHKLNK(gl)_	22	3	774.384	0.57058	6030000	2653900	4958500	0	0	0
245307	Heat shock protein 90 homolog	332	K	_RAPFDLFETK(gl)K_	10	3	489.265	0.068058	0	0	0	6389500	7711900	6725100
249628	--	332	K	_QVLVWNPDEVTTKGVK(gl)_	16	3	643.014	-0.31791	0	1601400	2162200	14583000	10451000	12761000
255601	Nitrilase blr3397	332	K	_GDEGVNGTAEK(gl)TTTTTTTTR_	11	3	719.008	-0.13982	0	0	0	2134800	10239000	29731000
327099	D-arabinitol 2-dehydrogenase	332	K	_ILNDNPDLK(gl)R_	9	2	656.354	0.27719	0	19316000	0	8320500	10941000	0
328634	Cell division control protein 3	332	K	_ILADIK(gl)HHNVQIFEGPR_	6	3	701.048	-0.019397	0	0	0	0	0	0
247557	Chitinase 1	331	K	_VEVPPPPPAAPAEGQQQKK(gl)_	19	3	694.704	-0.27564	0	0	0	20773000	17258000	25061000
263743	Eukaryotic translation initiation factor 3 subunit B	331	K	_WSADDK(gl)YVAR_	6	3	442.214	-0.027202	0	28970000	35238000	206390000	240140000	301220000
246770	Putative monoglyceride lipase	330	K	_GSAGGEVSKDDEKK(gl)_	14	3	507.578	0.08013	0	0	0	15584000	9339600	8055300
247557	Chitinase 1	330	K	_VEVPPPPPAAPAEGQQQK(gl)K_	18	3	694.704	2.2669	0	0	0	0	7150400	0
266640	Uncharacterized oxidoreductase C736.13	330	K	_LQQK(gl)STNTGIIK_	4	2	722.91	-0.087694	0	0	0	15457000	16418000	15326000
102285	Uncharacterized protein DR_0888	33	K	_K(gl)DDDHEILGTLGGAIAGGLGGHALGNK_	1	4	675.848	-1.2868	9580500	7106800	12331000	81507000	64083000	71343000
103717	40S ribosomal protein S20	33	K	_VQSLEK(gl)VCTELIER_	6	2	909.475	-1.4128	32444000	6938900	35702000	104310000	97662000	107720000
103787	Ubiquitin-40S ribosomal protein S27a	33	K	_IQDK(gl)EGIPPDQQR_	4	3	546.613	0.64658	105310000	97766000	87474000	203790000	204060000	148380000
267647	--	33	K	_K(gl)ICGWADTPDYLDVWR_	1	3	703.667	1.4062	1870300	0	0	13409000	20759000	18133000
332473	Protein PBDC1 homolog	33	K	_VPANFQGDATDNFEEIEK(gl)QFAVK_	18	3	904.436	0.35374	2919900	0	0	0	0	0
333455	Lysine--tRNA ligase, cytoplasmic	33	K	_AAAAPTEQLENLQLDEVTGEKVSK(gl)_	24	3	885.787	0.73656	4933800	0	4760600	0	0	0
219395	Acyl-CoA desaturase	329	K	_GRLQQQQK(gl)K_	8	3	409.902	-0.09646	0	0	0	0	0	0
239692	SH3 domain-containing protein PJ696.02	329	K	_K(gl)VGPGRPAAPKPNFQSK_	1	3	631.687	-0.14102	0	22764000	50145000	195580000	179670000	328490000
249628	--	329	K	_QVLVWNPDEVTTK(gl)GVK_	13	3	643.014	-1.2846	0	0	0	0	0	0
293583	Alanine racemase TOXG	329	K	_EPEWNALGK(gl)R_	9	2	657.333	-0.11157	19008000	14025000	12354000	99575000	118150000	129930000
326291	Imidazoleglycerol-phosphate dehydratase	329	K	_YFIETK(gl)PR_	6	2	584.311	-0.13658	0	0	0	0	8102200	9449600
326623	Vacuolar protein sorting-associated protein 1	329	K	_DIDNK(gl)KPINASLEAER_	5	3	643.001	-0.050637	0	0	0	0	0	0
328301	Phosphoglycerate kinase	329	K	_LYK(gl)EAIDEAK_	3	2	647.338	-0.95449	0	0	0	0	11667000	0
78867	Ankyrin repeat protein nuc-2	329	K	_NTPK(gl)DATPSK_	4	2	586.799	-0.34546	0	0	0	0	9615600	5598300
104720	Fructose-bisphosphate aldolase	328	K	_DYLLTAVGNPDGEDKPNKK(gl)_	19	3	730.034	0.0054792	0	0	0	0	0	0
221377	Probable Delta(7)-sterol 5(6)-desaturase	328	K	_IVK(gl)VVEGEDDR_	3	2	686.857	-0.13331	4267700	0	0	11236000	10091000	12361000
272654	Actin, gamma	328	K	_VK(gl)IIAPPER_	2	2	568.843	-0.25491	18143000	22395000	16354000	129710000	47343000	119160000
274780	Coatomer subunit beta'	327	K	_HNEVVSAIIK(gl)GGEATK_	10	3	589.651	-0.52069	0	0	0	14081000	0	13377000
338364	ADP-ribosylation factor GTPase-activating protein glo3	327	K	_EK(gl)SASEVER_	2	2	574.781	3.5877	0	0	0	0	0	0
261063	Sec14 cytosolic factor	326	K	_QDDPAPAPEVAPAK(gl)VEGEAAQAPVVAAEEEGAK_	14	3	1119.21	0.50881	4877700	0	0	19064000	6247100	14655000
272654	Actin, gamma	326	K	_EITALAPSSMK(gl)VK_	11	2	744.908	-1.2094	16399000	0	15751000	128500000	336340000	191010000
325309	DnaJ homolog subfamily C member 7 homolog	326	K	_IQPAPSAK(gl)DMQQAK_	8	3	542.947	0.68692	0	0	0	0	4038100	0
331015	Heat shock protein SSB1	326	K	_AFTGTLDPVTQVLK(gl)DANIEK_	14	3	758.737	2.5349	11296000	6921800	5429200	48968000	39229000	0
346270	Heat shock 70 kDa protein	326	K	_VLTDAKIDK(gl)SQVHEIVLVGGSTR_	9	5	516.689	-0.021016	0	14103000	11387000	72432000	69437000	83040000
249266	Oxysterol-binding protein homolog 4	325	K	_VAEAIQK(gl)GDMDTVGREK_	17	2	980.991	0.69862	0	5291900	0	0	0	0
261777	Trehalose-phosphatase	325	K	_IK(gl)TVPVWLADDADGQEDGILLK_	2	3	837.443	0.50851	5657000	6025500	3110600	29412000	20796000	32995000
103157	Putative daunorubicin C-13 ketoreductase DnrU	324	K	_SEGLDAK(gl)ILEHTR_	7	4	396.46	0.025577	0	0	0	33604000	0	40418000
105381	Catalase A	324	K	_TLPFK(gl)DFPLR_	5	2	674.375	-4.0696	8876200	3073000	6392100	0	0	0
280626	6-phosphogluconate dehydrogenase, decarboxylating 1	324	K	_CLSAIK(gl)EER_	6	3	407.208	-0.28777	0	0	0	13633000	22142000	0
226499	Putative metal ion transporter C17A12.14	323	K	_IRGPQLSFLEDWAQVEK(gl)EGR_	17	4	618.821	1.8392	0	0	0	49691000	74343000	59998000
262727	Aspartate aminotransferase, cytoplasmic	323	K	_K(gl)QWAQDLITMSGR_	1	2	824.417	0.34789	7366100	3336000	3239600	23071000	8443200	30148000
346270	Heat shock 70 kDa protein	323	K	_VLTDAK(gl)IDKSQVHEIVLVGGSTR_	6	2	1290.21	0.77945	393120000	248350000	163320000	737330000	579710000	630060000
102753	Casein kinase I homolog hhp1	322	K	_EAAGTAAATK(gl)QTTAQPATR_	10	2	979.998	0.6612	0	0	8941600	34690000	33233000	43605000
217636	Uncharacterized RNA-binding protein C17H9.04c	322	K	_ALNEK(gl)AIEVSPSSSR_	5	2	851.442	0.14206	0	0	0	8037900	10208000	9012300
245307	Heat shock protein 90 homolog	322	K	_AILFVPK(gl)R_	7	2	529.329	0.27174	0	0	4262200	0	6876200	7470400
261777	Trehalose-phosphatase	322	K	_LEQQLGHDK(gl)K_	9	2	655.347	0.34802	0	0	0	0	0	0
263716	Ubiquitin-like modifier-activating enzyme atg7	322	K	_NAIGK(gl)LQAR_	5	2	542.815	1.8788	0	0	0	11683000	0	21581000
269816	UBX domain-containing protein 10	322	K	_AAINK(gl)YSPDLEGLR_	5	3	554.293	0.00071399	3121900	5143800	1891100	0	0	0
331738	--	322	K	_GK(gl)HGSSVNIHHSNSFH_	2	4	465.473	-0.10735	0	0	0	29453000	24206000	25811000
253113	KsdD-like steroid dehydrogenase MSMEG_5835	321	K	_VLPAPSSLWLDANGK(gl)R_	15	2	919.5	0.51939	0	0	0	37131000	20090000	28328000
332795	--	321	K	_K(gl)WVMDIPEAALSPNNGMR_	1	3	715.019	1.1612	775720	0	0	0	0	0
293583	Alanine racemase TOXG	320	K	_ALGVK(gl)EPEWNALGK_	5	2	813.436	-0.18136	21645000	24620000	11916000	156870000	138400000	132250000
101014	--	32	K	_QVAK(gl)DSDVSITDR_	4	2	774.387	-1.653	40712000	37058000	26846000	12051000	18968000	21245000
101758	40S ribosomal protein S25	32	K	_AQHAVILDK(gl)ATSEK_	9	3	542.293	5.2349	0	0	0	7640600	0	0
102285	Uncharacterized protein DR_0888	32	K	_GHEK(gl)KDDDHEILGTLGGAIAGGLGGHALGNK_	4	3	1051.2	-0.049482	0	0	0	37907000	74369000	27290000
108157	Methyltransferase-like protein 7B	32	K	_LEDYIGVGQK(gl)AQSALSR_	10	2	975.008	0.077953	0	0	2566300	21088000	23142000	23286000
109079	Polyamine transporter 1	32	K	_SLPTVVTLLTELGSSSEDDVSEK(gl)R_	23	4	669.845	0.061022	35631000	59517000	2832700	105800000	73627000	128060000
271318	Histone H4.1	32	K	_DNIQGITK(gl)PAIRR_	8	3	532.637	-0.0081032	117970000	107250000	96866000	50250000	55642000	113740000
277218	D-arabinitol dehydrogenase 1	32	K	_QNGGCSVTIAAPGGLK(gl)MELAK_	16	3	739.377	-0.53024	0	0	0	0	0	5364700
105381	Catalase A	319	K	_SPVDIFDATK(gl)TLPFKDFPLRK_	10	4	638.1	0.16555	15024000	13216000	13034000	0	0	0
249817	Uncharacterized CDP-alcohol phosphatidyltransferase class-I family protein C22A12.08c	319	K	_FHTLAK(gl)DPVSQR_	6	2	756.9	0.56307	0	0	0	11341000	12756000	13325000
251702	Phospholipase D1	319	K	_YNTDDLK(gl)AK_	7	2	591.293	-0.35808	0	34258000	22346000	258690000	273790000	310990000
221377	Probable Delta(7)-sterol 5(6)-desaturase	318	K	_EQWEK(gl)QSR_	5	2	602.789	-0.021471	0	0	0	4275400	7901600	0
332918	Protein transport protein SEC9	318	K	_YGDEK(gl)YGNQK_	5	2	658.299	0.037738	0	64908000	42055000	63603000	65111000	79791000
221705	Transaldolase	317	K	_FAADAVTLK(gl)DILK_	9	3	506.956	-0.088465	15150000	12084000	18914000	65238000	145490000	98829000
102435	Uncharacterized TLC domain-containing protein C17A2.02c	316	K	_VK(gl)EKISIPAGAATANDIAGK_	4	3	690.051	0.84797	0	0	0	0	0	0
107491	Zuotin	316	K	_EAAEK(gl)AAAEEAR_	5	2	680.329	-0.40019	0	0	0	0	0	0
109461	Lovastatin diketide synthase LovF	316	K	_TVGITSPSGK(gl)AQEQLMR_	10	3	639.667	1.2004	0	0	0	0	0	0
244964	Transcriptional repressor rco-1	315	K	_FSMDGK(gl)YVATGCNK_	6	2	846.379	-0.79542	0	0	0	0	0	0
249266	Oxysterol-binding protein homolog 4	315	K	_VAEAIQK(gl)GDMDTVGREK_	7	2	980.991	0.69862	0	5291900	0	0	0	0
263743	Eukaryotic translation initiation factor 3 subunit B	315	K	_SFANLDAPAGPEGGPVK(gl)PPRQPWPAFK_	17	4	737.132	-1.2014	0	0	0	13053000	13799000	9681000
272654	Actin, gamma	315	K	_MQK(gl)EITALAPSSMK_	3	2	824.923	-0.40107	0	0	0	7968300	6438800	34081000
293583	Alanine racemase TOXG	315	K	_LLRPVETNIVWVDLK(gl)ALGVK_	15	3	793.137	-0.093804	0	0	0	18509000	11579000	12244000
332795	--	315	K	_GGNVPTK(gl)GEVVR_	7	3	442.909	1.019	41357000	14579000	8997300	32226000	10519000	49088000
102435	Uncharacterized TLC domain-containing protein C17A2.02c	314	K	_VK(gl)EKISIPAGAATANDIAGK_	2	3	690.051	0.6371	0	0	0	7977000	0	6320700
216590	Cell division control protein 48	314	K	_KAFEEAEK(gl)NSPAIIFIDEIDSIAPK_	8	3	963.834	0.41727	0	0	0	23744000	0	23518000
219053	Protein ssh4	314	K	_K(gl)DGYNGSQR_	1	2	569.765	1.1208	7253400	0	0	0	0	15600000
251932	Catalase-peroxidase	314	K	_THGAAPDSNCGPAPAGASIENQGLGWINK(gl)HGSGK_	29	3	1157.55	0.54499	6029300	5202400	8461300	157580000	39895000	116070000
330656	Uncharacterized endoplasmic reticulum membrane protein C1709.03	314	K	_YAENTESGK(gl)GGDVK_	9	2	784.863	-0.62502	6452200	0	10375000	0	0	0
221377	Probable Delta(7)-sterol 5(6)-desaturase	313	K	_NMSK(gl)EQWEK_	4	2	647.298	-0.24188	0	0	0	0	0	0
249183	Vacuolar protein sorting-associated protein 26	313	K	_QAPELANGAGPDGLPAPPEDK(gl)ITTVPAER_	21	3	1009.18	-3.1978	0	0	0	0	0	0
253872	Reticulon-like protein 1	313	K	_AADEPAAPVPEVK(gl)QEEPLIST_	13	2	1153.08	-0.79564	5972900	12458000	10361000	15391000	10819000	8434000
102753	Casein kinase I homolog hhp1	312	K	_AQEEQK(gl)EAAGTAAATK_	6	2	859.421	0.27547	0	0	0	22337000	30800000	21325000
105118	Protein BNI4	312	K	_SITDKEQQAK(gl)TAR_	10	2	795.416	0.16771	45925000	0	0	0	10037000	8128600
219395	Acyl-CoA desaturase	312	K	_QLGLASDLK(gl)TFR_	9	2	731.904	-2.8337	7210800	0	0	0	0	0
251906	Squalene monooxygenase	312	K	_EVVPCFEAALADGKIPK(gl)_	17	3	653.34	0.65694	9616300	0	10302000	0	0	0
261063	Sec14 cytosolic factor	312	K	_AGDATIETK(gl)QDDPAPAPEVAPAK_	9	3	802.731	0.098182	23185000	9392500	16231000	66983000	50769000	185470000
331015	Heat shock protein SSB1	312	K	_FEDLNAK(gl)AFTGTLDPVTQVLK_	7	3	807.76	0.82122	0	0	0	0	5349400	0
219670	Hydroxymethylglutaryl-CoA synthase	311	K	_SLTDK(gl)VVEK_	5	2	566.814	-0.76107	0	0	0	0	0	7181700
245960	Neutrophil cytosol factor 2	311	K	_YEK(gl)AISPEDARPR_	3	3	549.281	0.45726	0	0	0	9388100	0	8292200
255568	Chorismate synthase	311	K	_AGIPRPK(gl)LTTK_	7	2	648.393	0.032558	0	0	0	0	6432600	5876700
226763	Probable 5-methyltetrahydropteroyltriglutamate--homocysteine methyltransferase	310	K	_AIEK(gl)VEAATQK_	4	2	651.357	-2.4395	0	0	2303900	0	0	2251900
232389	--	310	K	_EVGLVPSGVLIVK(gl)_	13	2	712.43	0.1369	12810000	8957300	9191400	13888000	17326000	16500000
327646	UPF0592 membrane protein C7D4.03c	310	K	_RATSTSPGESDK(gl)AK_	12	3	516.925	0.56258	0	0	0	0	0	0
335440	E3 ubiquitin-protein ligase DMA2	310	K	_DSQPPVPTNAPSSAPVGFKSK(gl)_	21	3	742.378	-0.46187	0	2542200	0	20804000	11327000	9425100
100587	--	31	K	_TVTK(gl)STVSTAK_	4	2	618.843	-0.62569	0	7964500	4547100	0	0	0
106275	Alcohol dehydrogenase 1	31	K	_KIPVGK(gl)PGPDEVLVNVK_	6	2	952.054	-0.44312	9027800	12856000	3047500	90746000	96151000	131300000
223186	Vesicle transport v-SNARE protein vti1	31	K	_LVEADLVQK(gl)LDQIPELSGEPR_	9	3	821.774	0.26961	11676000	9438000	0	0	0	0
232522	Probable hydrolase nit2	31	K	_NAAEK(gl)GAK_	5	2	451.738	-0.13106	0	0	0	13641000	19468000	0
241720	Vesicle-associated membrane protein-associated protein C16G5.05c	31	K	_NTNK(gl)QPVAFK_	4	2	630.838	0.22019	16529000	40455000	20697000	84961000	111640000	102850000
258073	BUB3-interacting and GLEBS motif-containing protein ZNF207	31	K	_DFEDLK(gl)LLISHQK_	6	3	567.305	-0.39948	1799200	1742200	1454200	0	0	5572900
265408	Major facilitator superfamily domain-containing protein 7	31	K	_INSSGPGTCDDDK(gl)VDEVELQDLDR_	13	3	931.082	-0.12367	0	0	1806300	11620000	0	0
324701	Calmodulin	31	K	_EAFSLFDKDGDGQITTK(gl)ELGTVMR_	17	3	924.788	0.92375	0	0	0	24087000	17599000	14988000
50909	--	31	K	_ATCSCGAK(gl)PALQCSCDK_	8	2	1014.42	0.59124	0	0	0	27580000	0	16117000
104720	Fructose-bisphosphate aldolase	309	K	_K(gl)DYLLTAVGNPDGEDKPNKK_	1	3	772.733	0.22956	0	0	0	0	0	0
219668	Casein kinase I homolog 1	309	K	_EGIEEDNKYDWDHIIDK(gl)LLESK_	17	4	701.591	0.20195	7295500	5558100	0	17934000	0	13040000
251906	Squalene monooxygenase	309	K	_EVVPCFEAALADGK(gl)IPK_	14	2	979.506	-1.4781	3345100	9128800	3794600	57928000	93690000	140940000
254629	--	309	K	_AAMATK(gl)GAELR_	6	2	616.824	-3.7551	0	0	0	0	0	0
325380	--	309	K	_ESYVDEEK(gl)YSER_	8	2	824.36	0.26009	4250700	0	4310800	0	0	0
283641	D-galacturonate reductase	308	K	_GTTVLAK(gl)SVTPAR_	7	3	472.272	0.33869	0	0	0	16306000	46516000	27015000
105118	Protein BNI4	307	K	_SITDK(gl)EQQAK_	5	2	631.323	-1.6979	0	0	0	0	0	0
220392	ATP-dependent RNA helicase eIF4A	307	K	_DLIMK(gl)EFR_	5	3	389.206	-0.14492	94580000	41639000	74916000	267650000	305870000	357370000
275729	Elongation factor 2	307	K	_LELK(gl)LAPEDR_	4	2	649.359	0.44764	11421000	4838800	3540400	0	27364000	20323000
327521	--	307	K	_QELPEVPVSNTAPTSSSSNK(gl)R_	20	3	781.391	-0.2413	2941700	0	0	0	0	0
330093	Vesicular-fusion protein sec18	307	K	_GTVSTVELIDMSLEK(gl)PGEGGSPADSNPR_	15	3	986.477	-0.32996	12571000	11152000	9468100	0	0	0
342258	Calcium-transporting ATPase 2	307	K	_K(gl)IETEGTSSAAPEATTETHTHSAANSDNHFTDR_	1	4	907.66	0.026223	6960800	0	0	0	0	0
102753	Casein kinase I homolog hhp1	306	K	_NASQIK(gl)AQEEQK_	6	2	744.376	0.074648	0	0	0	12898000	24126000	17750000
253168	Glycogen phosphorylase	306	K	_LWSSK(gl)AASGEFDFQK_	5	2	907.939	-3.3443	0	0	0	0	9360200	13330000
267467	Phosphoglucan phosphatase LSF1, chloroplastic	306	K	_AGVDPEASANATEVQEKQQLEEELK(gl)DKVPEAPSTSEGTAGK_	27	5	877.228	0.30012	0	0	0	0	0	0
221443	Septin homolog spn2	305	K	_QLLALK(gl)EGSAQGHSSSRPISPAAER_	6	3	902.142	-0.28407	0	0	0	40931000	55706000	50156000
326318	Putative mevalonate kinase	305	K	_EK(gl)HPKLVGSILDTIDKITR_	5	5	456.264	0.089324	0	0	0	0	0	5558800
75860	--	305	K	_ASAK(gl)SPATSTNR_	4	3	435.557	-0.35786	0	0	0	103000000	74593000	114550000
105234	--	304	K	_QFDK(gl)NVTFNPADFVR_	4	2	956.471	-0.10476	16260000	12939000	22373000	6409200	4684700	9801800
267467	Phosphoglucan phosphatase LSF1, chloroplastic	304	K	_AGVDPEASANATEVQEKQQLEEELK(gl)DKVPEAPSTSEGTAGK_	25	5	877.228	0.30012	0	0	0	0	0	0
269375	--	304	K	_GYGFTGK(gl)STQR_	7	3	439.218	-0.25304	0	0	0	13151000	8605300	14649000
328652	Protein GVP36	304	K	_NLAELISAQMEYHKK(gl)_	15	3	630.324	0.23397	0	0	0	2157800	0	0
332323	Uncharacterized MFS-type transporter C1271.10c	304	K	_ATASALPDSSLAEKK(gl)_	15	3	534.949	0.24413	11673000	0	6224200	0	0	0
67852	--	304	K	_YEK(gl)EDFVPTSR_	3	3	495.572	-0.90446	15255000	10884000	8152100	3389400	0	0
261063	Sec14 cytosolic factor	303	K	_K(gl)AGDATIETKQDDPAPAPEVAPAKVEGEAAQAPVVAAEEEGAK_	1	5	874.838	-0.33621	0	0	0	46607000	0	0
275729	Elongation factor 2	303	K	_KDEVATLLGK(gl)LELK_	10	4	418.498	0.13184	0	0	0	21973000	35223000	38284000
328652	Protein GVP36	303	K	_NLAELISAQMEYHK(gl)K_	14	3	630.324	0.13603	0	0	0	13222000	0	15143000
330586	--	303	K	_EK(gl)TEEAPK_	2	2	523.262	-0.38969	22406000	0	0	12428000	10572000	18203000
332323	Uncharacterized MFS-type transporter C1271.10c	303	K	_ATASALPDSSLAEK(gl)K_	14	2	801.92	0.18527	6163000	3708600	6224200	0	6533500	5973000
326318	Putative mevalonate kinase	302	K	_EK(gl)HPKLVGSILDTIDKITR_	2	5	456.264	0.089324	0	0	0	0	0	5558800
328634	Cell division control protein 3	302	K	_LHTK(gl)VNLIPVIAK_	4	2	780.485	-0.079276	3546600	1802800	2468200	0	0	0
221705	Transaldolase	301	K	_FDFNEDQMAVEK(gl)LR_	12	2	928.436	0.25772	92329000	68856000	62058000	66381000	86364000	103140000
253435	Leucine aminopeptidase 1	301	K	_TVDAGKPESVGVIVDYVDKK(gl)_	20	3	745.062	-0.032991	14735000	22483000	18111000	0	0	0
330586	--	301	K	_TSIFGALLGGNKDKK(gl)_	15	3	554.977	0.54662	0	0	0	13707000	0	0
102753	Casein kinase I homolog hhp1	300	K	_YQK(gl)NASQIK_	3	2	597.317	0.75144	17644000	17285000	11866000	22254000	24257000	24026000
105234	--	300	K	_RNDLFK(gl)QFDK_	6	2	712.868	-0.20291	0	0	3302400	0	0	0
245473	Uncharacterized oxidoreductase At1g06690, chloroplastic	300	K	_NAK(gl)QAEENAR_	3	2	622.803	-0.37541	0	0	0	0	2142400	0
253872	Reticulon-like protein 1	300	K	_ESDFPAAPQEAFK(gl)AADEPAAPVPEVK_	13	3	942.459	-0.63986	0	6207200	0	15102000	0	13669000
258853	--	300	K	_ELYALPDGAK(gl)A_	10	2	631.325	-0.12372	0	0	0	0	0	0
283760	Ubiquitin carboxyl-terminal hydrolase 6	300	K	_K(gl)STVLNR_	1	2	466.27	-0.35208	0	0	0	21219000	0	0
330586	--	300	K	_TSIFGALLGGNKDK(gl)K_	14	3	554.977	0.34906	0	0	0	0	0	0
245201	--	30	K	_IEK(gl)QFSDPEDR_	3	2	739.35	0.32603	9515200	7654800	3897000	0	0	0
263247	Ubiquitin-like protein 1	30	K	_EQVEEK(gl)EGIPPVQQR_	6	3	627.322	0.24169	29489000	139580000	96040000	141920000	55144000	96700000
271420	DnaJ protein homolog xdj1	30	K	_TATPDEIK(gl)K_	8	2	558.798	0.096794	4340700	0	0	0	7451600	6821200
324752	--	30	K	_MK(gl)SLEQDNLAK_	2	2	695.853	1.0698	31166000	11714000	4970500	0	32306000	0
330891	Dynein light chain, cytoplasmic	30	K	_VEASPTSPGAGEKK(gl)_	14	2	736.373	-0.85829	8121300	18162000	19519000	0	11678000	14694000
333455	Lysine--tRNA ligase, cytoplasmic	30	K	_AAAAPTEQLENLQLDEVTGEK(gl)VSK_	21	3	885.787	0.10968	0	4311100	0	0	0	0
102434	Phosphoglucomutase	3	K	_AK(gl)EVQFESFQDQKPGTSGLR_	2	3	789.396	0.77497	0	0	0	12858000	0	13728000
232695	--	3	K	_(ac)SK(gl)TAAQEEFDDFLAK_	2	2	928.439	-0.169	4831600	3663100	3147600	0	0	0
244559	Uncharacterized protein C1840.09	3	K	_(ac)SK(gl)AGTVKK_	2	2	487.785	4.4868	0	0	0	3550000	3131500	22364000
244847	Hsp70 nucleotide exchange factor FES1	3	K	_(ac)MDK(gl)NLNELLK_	3	2	687.358	0.32396	6117700	6032600	5383900	0	0	0
255312	Lysine-specific permease	3	K	_MGK(gl)DEFVAAAGR_	3	2	683.333	1.879	0	4436300	3812600	0	0	0
108141	ZZ-type zinc finger-containing protein P35G2.11c	299	K	_AK(gl)PAPEAVKPSDESVEVSAGQAKPAPAPATPPR_	2	5	673.756	-0.1869	0	0	0	27031000	0	32492000
244832	Zinc-type alcohol dehydrogenase-like protein C16A3.02c	299	K	_TLVPGFLGGGK(gl)R_	11	3	439.254	0.24537	1145400	0	1114300	20296000	27557000	7799200
255568	Chorismate synthase	299	K	_LEEEEHK(gl)TGADR_	7	3	509.906	-0.19239	0	0	0	7119200	9541400	7709700
261214	Nucleolar protein 56	298	K	_SLDDK(gl)MGDVAPNLQCILGTPVAAR_	5	3	885.779	-4.1893	0	0	0	0	0	0
330586	--	298	K	_TSIFGALLGGNK(gl)DKKEK_	12	3	640.69	-0.67663	0	0	0	0	0	0
106275	Alcohol dehydrogenase 1	297	K	_MISIK(gl)GSYVGNR_	5	2	719.877	-1.7071	17839000	0	4017100	0	55941000	9824400
217188	SWI/SNF and RSC complexes subunit ssr2	297	K	_NIYEAGAKGAK(gl)_	11	2	618.323	-0.095128	0	0	0	0	6285900	0
265023	--	297	K	_VQVSQK(gl)SESPVSGVSPHHL_	6	4	529.775	-0.15452	0	17317000	19937000	62826000	62567000	77223000
265684	Vigilin 1	297	K	_EQILK(gl)IIGER_	5	3	438.258	0.30653	16042000	29025000	15879000	66888000	42201000	75169000
279131	2,3-bisphosphoglycerate-independent phosphoglycerate mutase	297	K	_SPRPDFAYPK(gl)INLVTMTQYK_	10	3	828.43	-0.10216	0	0	0	5849900	7040600	14933000
282199	Probable eukaryotic translation initiation factor 2 subunit beta	297	K	_SPDTELSK(gl)GENR_	8	2	723.845	-0.011484	44968000	37387000	46306000	10946000	13114000	12856000
267467	Phosphoglucan phosphatase LSF1, chloroplastic	296	K	_AGVDPEASANATEVQEK(gl)QQLEEELK_	17	3	943.125	0.75797	7848500	7246900	7356000	0	0	12797000
260981	Threonine--tRNA ligase, cytoplasmic	295	K	_VYGVSFPDKK(gl)_	10	2	627.33	-0.31935	0	0	0	0	0	0
327232	Elongation factor 1-alpha	295	K	_IETGVLK(gl)PGMVVTFAPSNVTTEVK_	7	3	877.807	0.94694	12483000	12430000	10462000	51438000	57332000	58556000
328301	Phosphoglycerate kinase	295	K	_VVLPVDYITADK(gl)FDANAATGK_	12	3	774.737	0.5174	3343000	3277200	2420200	14656000	24210000	17624000
109010	DnaJ homolog subfamily C member 3	294	K	_LLTPSGEDLGLIK(gl)EVTEQIAR_	13	3	799.439	-0.28542	1363600	1349000	0	0	0	0
221462	Chitin synthase export chaperone	294	K	_MNNWEVK(gl)ELLTEEDRR_	7	4	544.767	-0.013945	7526400	15354000	18940000	19418000	20498000	30537000
273510	3-hydroxybenzoate 4-monooxygenase	293	K	_FYIELK(gl)SGMKEDR_	6	3	577.291	-0.82882	0	0	0	4695900	3146500	0
244834	ATP-dependent RNA helicase DBP2	292	K	_K(gl)IISQIRPDR_	1	3	447.265	0.13248	0	0	5028700	23772000	29854000	31140000
245960	Neutrophil cytosol factor 2	292	K	_NGPK(gl)PMPPKLNIDR_	4	3	564.307	1.3804	0	0	0	13648000	17896000	0
256638	Putative band 7 family protein R614	292	K	_YLEAM(ox)QAM(ox)AKSANSK(gl)_	15	3	596.947	0.15317	0	0	0	0	10329000	0
267279	Putative agmatinase 1	292	K	_EIDTIGTDGIIKK(gl)_	13	2	758.914	0.74113	0	4128900	10678000	19931000	24394000	59701000
107000	--	291	K	_KVTDTK(gl)PVGAAIQGTVR_	6	3	619.018	1.3679	0	0	0	22753000	18396000	18660000
267279	Putative agmatinase 1	291	K	_EIDTIGTDGIIK(gl)K_	12	2	758.914	0.97277	6012500	5143500	0	14051000	16750000	17276000
280626	6-phosphogluconate dehydrogenase, decarboxylating 1	291	K	_ILDQAGQK(gl)GTGK_	8	2	665.36	-0.1046	0	0	0	0	6664600	0
219670	Hydroxymethylglutaryl-CoA synthase	290	K	_LLYHDFLGDPEHK(gl)AFADVPPEVK_	13	4	688.6	-0.26038	0	0	0	11923000	14196000	10252000
261777	Trehalose-phosphatase	290	K	_LSAPVPVDK(gl)EEPTKPAPPTR_	9	4	561.556	0.23627	0	0	0	23068000	0	9504200
280724	Hexokinase	290	K	_TKYDIIIDK(gl)DSPRPGQQAFEK_	9	4	641.584	-0.24015	0	0	0	45935000	78828000	58833000
326012	Curved DNA-binding protein	290	K	_ILSEVQK(gl)K_	7	2	529.814	-0.36096	0	0	0	0	0	4996100
103787	Ubiquitin-40S ribosomal protein S27a	29	K	_AK(gl)IQDK(gl)EGIPPDQQR_	2	3	651.005	-0.11013	52858000	64156000	40072000	126770000	179980000	143820000
220510	Sphingolipid long chain base-responsive protein PIL1	29	K	_APTASQIQNPPPPPSSTK(gl)SGR_	18	3	744.717	-0.66649	0	0	0	2531900	0	0
221705	Transaldolase	29	K	_YK(gl)PQDATTNPSLILAASK_	2	3	678.029	-0.22828	0	0	0	6856600	8316000	0
228766	Sphingolipid C9-methyltransferase 2	29	K	_APTPSFEK(gl)FEECGVR_	8	3	623.293	0.019483	0	0	0	8575600	11157000	9475600
242837	40S ribosomal protein S18	29	K	_LLNTNVDGK(gl)QK_	9	2	672.368	1.3953	23767000	33786000	11535000	7507600	12653000	17625000
251932	Catalase-peroxidase	29	K	_NKDWWPESLK(gl)LDVLR_	10	3	671.69	0.90596	0	4623900	0	0	51225000	66440000
257332	Ubiquitin conjugation factor E4	29	K	_LAK(gl)LGSSAPAQPK_	3	2	691.394	1.3486	3909600	0	0	0	0	0
258754	Pyruvate kinase	29	K	_IDWLAQLDTAYQPTK(gl)NLR_	15	3	754.062	-1.2747	0	0	0	18922000	23346000	21400000
259209	Cysteine proteinase 1, mitochondrial	29	K	_ALDLEKK(gl)_	7	2	465.766	0.86796	96744000	85894000	45155000	0	36105000	29441000
260882	Inositol phosphorylceramide synthase catalytic subunit aur1	29	K	_LHIPHLQWPGALKIK(gl)_	15	3	622.368	0.029018	0	0	0	0	0	4265200
325363	UV excision repair protein rhp23	29	K	_DK(gl)ISAEKGWDR_	2	2	709.855	-0.31527	0	0	0	34033000	44297000	47161000
330891	Dynein light chain, cytoplasmic	29	K	_VEASPTSPGAGEK(gl)K_	13	2	736.373	-2.7554	0	0	0	13879000	0	0
338535	Mitochondria fission 1 protein	29	K	_AQYEK(gl)EGEMVGVQTK_	5	2	905.936	-0.34281	282770000	157890000	168530000	35965000	38641000	63883000
217614	Probable ADP-ribosylation factor-binding protein C25H2.16c	288	K	_IQK(gl)MCEEESDDHEAVAR_	3	4	540.988	0.20276	43183000	29712000	26547000	0	0	21458000
239692	SH3 domain-containing protein PJ696.02	288	K	_NATYGGNSGQGEFGAPK(gl)R_	17	3	642.301	0.007768	44100000	32709000	19542000	109760000	123820000	118480000
246796	NADH-cytochrome b5 reductase 1	288	K	_K(gl)TTESLGFK_	1	2	562.801	0.50261	0	0	0	0	4696900	5176900
256638	Putative band 7 family protein R614	287	K	_YLEAMQAMAK(gl)SANSK_	10	2	878.921	0.042877	31003000	25647000	26202000	41360000	41003000	46791000
104024	Protein vip1	286	K	_STSEAPSSGPGAPAAPGASTTTETSQPVKPAEGGVSLQESTPIQTEK(gl)SG_	47	4	1196.08	0.45712	136540000	254000000	106960000	388400000	206310000	578850000
251906	Squalene monooxygenase	286	K	_GYIK(gl)NVVLPVLPR_	4	3	527.987	0.5945	7101100	8507300	4596800	104790000	137880000	129090000
290151	Myo-inositol transporter 2	286	K	_AEILEEEQAQK(gl)AR_	11	3	543.613	0.49007	6523100	0	0	0	0	0
75860	--	286	K	_LRTQAGQSK(gl)TPSQPSSSLAASR_	9	3	791.414	0.29961	0	0	0	3550400	0	0
222064	Coatomer subunit epsilon	285	K	_VAPQHAFLTDLEEK(gl)SQLFDTAASK_	14	4	690.851	0.26477	3966300	0	1094500	0	0	0
238526	--	285	K	_MGDEELVK(gl)ISK_	8	2	681.85	-0.55528	0	0	0	0	0	4019700
215459	Glycogen debranching enzyme	283	K	_LGK(gl)LGLPTDIQSEEDLVK_	3	3	690.376	0.7453	0	0	0	0	6216100	3278300
261214	Nucleolar protein 56	283	K	_SFAESVSK(gl)MADYR_	8	2	802.872	-0.99992	0	0	962130	0	0	0
280626	6-phosphogluconate dehydrogenase, decarboxylating 1	283	K	_ALVEK(gl)ILDQAGQK_	5	2	763.93	0.28875	0	0	0	6328500	6523700	7287400
325311	L-sorbose 1-dehydrogenase	283	K	_SGDVYVK(gl)AR_	7	2	554.791	-0.091089	0	0	0	0	15658000	5888000
220392	ATP-dependent RNA helicase eIF4A	282	K	_KVDWLTDK(gl)LTAR_	8	2	780.431	-1.0882	5002100	0	0	7247200	14209000	10927000
248518	--	282	K	_K(gl)SLTPVSSPPGQNEDHPLYR_	1	3	779.393	1.3757	5353200	0	0	0	0	0
109079	Polyamine transporter 1	281	K	_IGVVK(gl)DLR_	5	2	507.309	0.67619	8939900	11963000	7207100	22769000	30915000	29940000
256419	Glutamine synthetase	281	K	_HIEAAIK(gl)K_	7	3	341.87	-0.39175	0	0	0	0	7146700	0
336942	Probable Rho-GTPase-activating protein 7	281	K	_GQLISTTRPEAIK(gl)ALQDIVR_	13	3	775.108	0.52704	0	0	752150	3567000	10599000	11538000
342332	Eukaryotic peptide chain release factor GTP-binding subunit	281	K	_ATAAGAK(gl)AAR_	7	2	501.278	-0.29342	0	0	0	0	0	0
103579	Guanine nucleotide-binding protein subunit beta-like protein	280	K	_VDELKPEFASTGTK(gl)R_	14	3	597.979	0.26353	12104000	11517000	15398000	30709000	31515000	61167000
105546	--	28	K	_DVEALGAEIPSAVDQEK(gl)QLLR_	17	4	599.567	0.16931	83534000	84193000	23780000	152350000	116850000	172220000
243874	Histone H3	28	K	_K(gl)SAPSTGGVK_	1	2	523.285	-1.4837	0	0	0	14346000	0	0
246566	Glutathione peroxidase 2	28	K	_GEEKPLSEYKGK(gl)_	12	2	739.878	-1.2478	0	0	0	0	0	0
324752	--	28	K	_LEEMQTK(gl)MK_	7	2	626.307	-2.0739	0	0	0	0	8224000	24749000
333235	60S ribosomal protein L22	28	K	_FIINASQPASDK(gl)IFDVSAFEK_	12	3	814.416	0.53044	0	0	0	7698700	0	14284000
104570	Putative voltage-gated potassium channel subunit beta	279	K	_ALTK(gl)IAER_	4	2	508.298	0.22372	0	0	0	6325600	7858700	8846900
231325	Mitogen-activated protein kinase	279	K	_TLFPK(gl)TSELALDLLEK_	5	3	644.694	-0.060925	1625000	2669800	1324600	0	13257000	12778000
263713	Rho-type GTPase-activating protein 1	279	K	_LASPSDASDEAPPVDDEK(gl)TR_	18	3	738.677	0.126	0	0	0	0	0	0
265313	Serine/threonine-protein kinase ste20	279	K	_(ac)AAAEK(gl)SQGSK_	5	2	566.783	-0.27627	0	0	0	11199000	11653000	14559000
251906	Squalene monooxygenase	278	K	_ALIDVPLDHPDAAPEK(gl)GGVR_	16	3	728.718	-0.16814	0	2283000	5673600	20092000	21017000	36861000
259544	MAP kinase kinase kinase wis4	278	K	_LIGASEQEVGK(gl)NAQK_	11	2	843.444	-0.11608	0	0	0	20504000	21123000	26042000
217992	Protein HOL1	277	K	_LNTDMLAEDETTAVTK(gl)EAEAPTPPEAESSHDPAKPVNYWK_	16	4	1125.03	0.32977	0	0	0	9968600	0	9052500
244955	Vacuolar morphogenesis protein 7 homolog	277	K	_DGPVSSGDK(gl)AVLLGR_	9	2	792.921	0.32415	0	0	0	0	0	0
249839	ATP-dependent 6-phosphofructokinase	277	K	_DLLADPK(gl)GLHLDTR_	7	3	559.969	-1.1223	0	0	0	0	0	0
269491	Vegetative incompatibility protein HET-E-1	277	K	_DKIEK(gl)LETTVR_	5	2	723.402	1.5945	9421500	20709000	23927000	303960000	168850000	173310000
325396	Vacuolar amino acid transporter 1	277	K	_QQQMSGNAPDGEMEPILVK(gl)EVEAEDGK_	19	3	1015.14	0.12407	4771100	4029200	3898400	0	0	10443000
333430	Pyrroline-5-carboxylate reductase	277	K	_GTTEAALK(gl)SFEASGFEAIVDK_	8	3	762.381	0.1291	3481000	3233200	1744100	13074000	19330000	21594000
104546	Sterol regulatory element-binding protein 1	275	K	_YRTNLNDK(gl)IAALR_	8	3	554.641	0.3471	4141200	12068000	6407500	5780600	38808000	32246000
108273	Eukaryotic translation initiation factor 3 subunit I	275	K	_FYHK(gl)VFEEEVGR_	4	2	827.405	0.24523	221660000	99259000	226270000	171100000	217700000	201520000
340733	Serine hydroxymethyltransferase, cytosolic	275	K	_SVNPK(gl)TGK_	5	2	472.762	1.4937	0	0	0	0	0	3601500
264795	Acetate permease A	274	K	_LTK(gl)QASHTV_	3	2	549.799	1.0115	0	0	0	0	0	0
330586	--	274	K	_VAEETPAAAEAATEAPAAEAATTEAPKEEAKEEAKEEAKDAK(gl)_	42	5	874.423	-0.28254	0	0	0	38363000	0	20041000
216993	Vacuolar protein sorting-associated protein 27	273	K	_VDDSFDEDLK(gl)K_	10	2	712.831	0.96806	53514000	44660000	14945000	36378000	40913000	47194000
255559	Protein FDD123	273	K	_AAPGTFPEK(gl)NNNGDAAAAATPAGGPVNDVPAV_	9	3	1025.83	-0.27194	0	0	0	65060000	40297000	55897000
107307	Acetyl-CoA acetyltransferase IA	272	K	_LK(gl)ELGIKPIAK_	2	3	441.95	-0.38211	0	0	0	9495300	8901000	4686900
226198	Protein argonaute-2	272	K	_STNTLTTIGK(gl)SK_	10	2	682.873	0.94533	0	0	0	0	0	0
256056	--	272	K	_TEGPDHATQTEK(gl)VDELESR_	12	3	752.684	-0.39348	3959300	0	0	0	0	0
103071	NAD(P)H-dependent D-xylose reductase XYR1	271	K	_GVAVIPK(gl)SSSEGR_	7	2	700.878	-0.27144	22811000	9452600	5700700	24129000	24117000	25597000
235435	Myosin-2	271	K	_LVFQPLK(gl)ER_	7	2	622.361	0.26465	0	7923100	9193900	0	23656000	26066000
241586	Probable vesicular-fusion protein sec17 homolog	271	K	_LYAYDQISKLDK(gl)WK_	12	3	629	-0.60397	0	0	0	0	4708300	0
251702	Phospholipase D1	271	K	_IYDFEGVDKWEQNK(gl)LDR_	14	4	568.028	-0.59105	0	0	0	0	0	9279100
330586	--	271	K	_EEAKEEAK(gl)DAK_	8	2	681.331	0.24133	0	0	3116800	371890000	7569600	10622000
333365	Mannose-1-phosphate guanyltransferase	271	K	_NCK(gl)IGPNVTIGPNVVIGDGVR_	3	3	765.074	-0.19718	3984200	5662100	5055400	0	2575500	3632000
226912	Glutamine--fructose-6-phosphate aminotransferase	270	K	_GSDGLLAPGLLGAPDK(gl)SLLHR_	16	3	734.406	-0.34573	0	0	0	47962000	53788000	55668000
102327	60S ribosomal protein L24	27	K	_GDSK(gl)IFR_	4	2	468.749	1.0536	51908000	45602000	31037000	0	0	0
103717	40S ribosomal protein S20	27	K	_K(gl)VQSLEK_	1	2	473.272	0.032491	0	0	0	89586000	61327000	120730000
103787	Ubiquitin-40S ribosomal protein S27a	27	K	_TITLEVESSDTIDNVK(gl)AK_	16	2	1039.04	0.60936	16770000	7398400	5037200	31686000	30243000	109000000
224177	40S ribosomal protein S13	27	K	_NPPSWLK(gl)TTPEQVVEQICK_	7	3	790.07	-0.60015	2604600	2134500	1398700	0	8002200	8159900
238030	Glucose-6-phosphate isomerase	27	K	_SFVLK(gl)EAFASDPK_	5	2	776.904	-1.0878	0	0	0	6552800	8274400	6878100
239353	Deubiquitination-protection protein dph1	27	K	_ASGDK(gl)NHTITMAESATILDLK_	5	3	777.393	2.0487	7375100	7010700	4410500	41368000	53815000	59691000
245201	--	27	K	_(ac)SSEACCTCATIIRDPASSPQYHLETK(gl)IEK_	26	3	1170.21	-0.61058	5239600	3742800	3926600	0	0	0
260882	Inositol phosphorylceramide synthase catalytic subunit aur1	27	K	_LHIPHLQWPGALK(gl)IKIPER_	13	5	472.88	-0.064458	0	1512600	937150	6914300	19431000	18781000
267346	AP-1 complex subunit sigma-1	27	K	_WFTTLSPK(gl)EK_	8	2	675.856	-0.84161	0	0	0	31184000	24493000	0
326763	H/ACA ribonucleoprotein complex subunit 3	27	K	_VTK(gl)SAHPAR_	3	2	540.799	0.013771	0	6907300	0	2730000	0	6005800
332673	60S ribosomal protein L35	27	K	_TLGELK(gl)TELGQLR_	6	2	786.441	0.81807	90456000	94923000	61085000	81350000	75650000	100490000
101076	--	269	K	_LEK(gl)MSLEDICR_	3	2	754.366	-0.23835	3654500	6527200	4371100	2718100	0	0
244791	Transmembrane GTPase fzo1	269	K	_GSIASLLDGK(gl)ISSSIAHLLK_	10	3	708.739	1.2456	3957500	8884200	427850	39512000	19972000	42735000
245307	Heat shock protein 90 homolog	269	K	_IEEEELNK(gl)QKPIWTR_	8	4	507.519	0.095544	0	0	0	0	23496000	24808000
282199	Probable eukaryotic translation initiation factor 2 subunit beta	269	K	_FQPK(gl)QLETVLR_	4	3	491.612	-0.35387	13352000	10317000	9225900	5292700	12728000	6278100
331897	Heterokaryon incompatibility protein 6, OR allele	269	K	_DTPVATTAK(gl)WR_	9	2	680.354	0.31188	0	0	0	0	7193300	9394600
333003	Probable proteasome subunit alpha type-7	269	K	_K(gl)LIEEALR_	1	3	362.549	-0.21219	11398000	7684700	1263700	27038000	19326000	11549000
333430	Pyrroline-5-carboxylate reductase	269	K	_NVTSPK(gl)GTTEAALK_	6	2	765.91	0.072868	0	0	0	0	0	0
102916	14-3-3 protein homolog	268	K	_AAEPAAEEPK(gl)AE_	10	2	663.812	-0.86877	24721000	18393000	16808000	0	0	0
104024	Protein vip1	268	K	_STSEAPSSGPGAPAAPGASTTTETSQPVK(gl)PAEGGVSLQESTPIQTEK_	29	4	1160.06	0.51056	23993000	8303600	13799000	24030000	7246100	25251000
241586	Probable vesicular-fusion protein sec17 homolog	268	K	_LYAYDQISK(gl)LDKWK_	9	3	629	-0.72322	0	0	0	0	4708300	4873200
258201	Probable lysosomal cobalamin transporter	268	K	_NAGNPEGMSAK(gl)DQR_	11	2	794.86	-1.1462	0	0	0	0	0	5164600
258754	Pyruvate kinase	268	K	_QGLNNFPEILK(gl)ETDGVMVAR_	11	3	782.402	-0.49677	3747200	2600500	2784800	43296000	55026000	55013000
253872	Reticulon-like protein 1	267	K	_QFMGEYTSK(gl)AQQMLR_	9	3	644.642	-0.35316	11223000	11051000	16817000	5559800	5687500	9567800
275116	Ribose-5-phosphate isomerase	267	K	_LGSLNPK(gl)LR_	7	2	556.333	-1.044	0	0	0	0	0	0
275306	DNA damage-inducible protein 1	267	K	_FAGIAK(gl)GVGTAMIMGR_	6	3	565.301	-0.42	0	0	0	14700000	21115000	23884000
330586	--	267	K	_VAEETPAAAEAATEAPAAEAATTEAPKEEAK(gl)EEAKEEAK_	35	4	1014.24	0.11101	0	0	0	0	0	0
339722	GTP-binding protein rhoC	267	K	_NLEVQETVSPK(gl)NRR_	11	3	595.318	-0.57936	3633000	0	0	0	0	0
231277	Mitogen-activated protein kinase HOG1	266	K	_FK(gl)NADEQAVDLLER_	2	2	881.442	4.498	3427300	3261100	3280500	13091000	0	6924700
228356	Cytochrome P450 3A13	265	K	_ILIK(gl)PM(ox)M(ox)PKSLAK(gl)_	13	2	865.489	0.38416	914390000	162010000	659640000	1315100000	1293000000	1381900000
267236	Indoleamine 2,3-dioxygenase 1	265	K	_SK(gl)PLDYTTFR_	2	3	447.898	-0.37762	0	674010	0	79879000	84556000	42374000
334579	--	265	K	_VK(gl)VASAPAAGEPLFQLR_	2	3	623.351	0.1312	0	0	0	0	0	2699200
337355	14-3-3 protein homolog	265	K	_AEEPK(gl)TEEAAPAAES_	5	2	822.373	-0.37934	0	6037100	6706000	3293300	0	0
105065	--	264	K	_SQEPAAAGSSSK(gl)AAE_	12	2	752.847	-0.18166	383160000	171440000	315150000	69400000	95583000	87890000
238526	--	264	K	_K(gl)LISTMNADQLVEK_	1	2	852.453	1.1919	4501200	8531000	13155000	0	14741000	4371800
338409	--	264	K	_HFQK(gl)CSIR_	4	2	595.298	-0.40419	40981000	0	0	0	0	0
100903	Bifunctional epoxide hydrolase 2	263	K	_KINYEEELALLK(gl)DGQQPK_	12	3	744.062	-1.7991	0	0	0	6062200	0	9051700
101684	Glyceraldehyde-3-phosphate dehydrogenase	263	K	_K(gl)AADGPLK_	1	3	305.175	-0.00076432	22014000	0	0	127200000	91508000	160300000
228321	ENTH domain-containing protein C794.11c	263	K	_K(gl)TTPSAPPPPK_	1	2	617.843	-0.023961	0	0	0	0	0	0
279029	Pre-mRNA-processing factor 19	263	K	_VIFATSKGSVK(gl)_	11	3	417.575	1.0074	0	0	0	0	15106000	0
330586	--	263	K	_VAEETPAAAEAATEAPAAEAATTEAPKEEAK(gl)EEAKEEAK_	31	5	811.591	0.35737	0	0	2770900	0	0	224080000
331933	--	262	K	_AQK(gl)FPNVNDSSDFVR_	3	3	613.299	0.27781	6901200	0	4293500	0	0	0
217614	Probable ADP-ribosylation factor-binding protein C25H2.16c	261	K	_LAEFK(gl)PGDTMTDGDVFEELASSLQNAQPK_	5	3	1084.85	-0.31671	0	784640	0	0	0	0
228356	Cytochrome P450 3A13	261	K	_ILIK(gl)PM(ox)M(ox)PKSLAK(gl)_	9	2	865.489	0.15008	147890000	162010000	106850000	1315100000	1293000000	1381900000
265240	Uncharacterized membrane protein YCR023C	261	K	_NTTIAQK(gl)HHR_	7	3	440.569	-0.33442	0	0	0	0	0	2424200
331116	--	261	K	_FGSIELENK(gl)GSVAR_	9	2	810.921	-0.52174	27373000	15556000	17165000	0	0	0
104570	Putative voltage-gated potassium channel subunit beta	260	K	_DFFSSTIK(gl)SLQTDEGK_	8	3	639.646	0.70666	0	0	0	0	0	4945000
327909	Sporulation-specific protein spo7	260	K	_LLLLAK(gl)PFSPTFR_	6	2	808.98	1.0353	0	1078400	1727200	0	0	0
337355	14-3-3 protein homolog	260	K	_EEKPAEEK(gl)AEEPK_	8	2	814.394	0.70465	39473000	82607000	65754000	79003000	41578000	89677000
106275	Alcohol dehydrogenase 1	26	K	_K(gl)IPVGKPGPDEVLVNVK_	1	2	952.054	-0.16097	0	0	0	112130000	31964000	132040000
219395	Acyl-CoA desaturase	26	K	_K(gl)TTSYDPK_	1	2	527.264	0.038711	0	0	0	9904900	5315300	11682000
220595	Probable 26S protease subunit rpt4	26	K	_NWEVK(gl)LK_	5	2	515.788	-0.24949	0	9399300	13204000	335920000	408140000	440760000
246485	1-(5-phosphoribosyl)-5-[(5-phosphoribosylamino)methylideneamino] imidazole-4-carboxamide isomerase	26	K	_QIVGGTLDEK(gl)TPSTLK_	10	3	600.995	-0.49712	5748500	0	4136400	5696400	0	7074400
283507	60S ribosomal protein L16	26	K	_LASIVAK(gl)QLLSGQK_	7	2	785.47	-0.26737	17221000	12295000	14221000	11637000	6716800	22222000
334719	NEDD8-conjugating enzyme UBC12	26	K	_K(gl)VTAAQLR_	1	2	500.799	0.23768	0	0	4126800	4919200	7819500	7671000
245192	Uncharacterized GTP-binding protein YjiA	259	K	_GSTVNAENLQKLLK(gl)_	14	3	543.637	0.32686	0	0	0	0	0	5298100
279029	Pre-mRNA-processing factor 19	259	K	_VIFATSK(gl)GSVK_	7	2	625.859	0.019393	0	0	0	0	0	14944000
283041	--	259	K	_AK(gl)AAMVSVK_	2	2	509.789	0.38851	0	0	0	7293400	18362000	10067000
292582	24-methylenesterol C-methyltransferase 2	259	K	_AFNK(gl)ELGLDNDFVVK_	4	2	911.97	0.02488	28068000	22858000	30068000	3428100	4964900	6800300
330586	--	259	K	_VAEETPAAAEAATEAPAAEAATTEAPK(gl)EEAKEEAKEEAKDAK_	27	5	874.423	0.18566	0	0	0	0	0	0
101684	Glyceraldehyde-3-phosphate dehydrogenase	258	K	_GATYEQIK(gl)TAVKK_	8	2	775.93	-0.014083	954270000	768430000	600650000	681860000	905890000	1001700000
107767	DnaJ-like protein 1	258	K	_EK(gl)LAEYER_	2	3	384.528	0.81386	133280000	139870000	111240000	62721000	94359000	79245000
217529	Protein phosphatase PP2A regulatory subunit A	258	K	_SLIEDK(gl)SWR_	6	2	624.323	0.80397	0	0	0	14476000	16232000	18470000
265472	Uncharacterized protein MT1298	258	K	_LVSAMTEK(gl)GGDVDAQAAAWEEHFR_	8	3	911.429	1.1791	0	3959300	0	0	0	0
275729	Elongation factor 2	258	K	_LWGDNYFNPKTKK(gl)_	13	3	575.63	-0.025345	0	0	0	0	0	0
275729	Elongation factor 2	257	K	_LWGDNYFNPKTK(gl)_	12	2	798.894	-1.1582	8068600	0	0	37329000	39342000	43228000
340305	--	257	K	_ALTGSSGGGDKEK(gl)DR_	13	3	531.261	-1.0237	0	0	0	0	0	0
106275	Alcohol dehydrogenase 1	256	K	_AATPDGLGPHAAILLAVSEK(gl)PFQQAADYVRPR_	20	4	869.213	-0.93937	0	0	0	108770000	72487000	97592000
226302	Kinesin heavy chain	256	K	_TGASGQTLEEAKK(gl)_	13	2	717.365	0.48309	0	0	0	4213000	5096600	0
228356	Cytochrome P450 3A13	256	K	_ILIK(gl)PM(ox)M(ox)PKSLAK(gl)_	4	3	577.328	0.37551	914390000	162010000	659640000	1315100000	1293000000	1381900000
249333	Eburicol 14-alpha-demethylase	256	K	_ETVAK(gl)IYR_	5	2	547.304	0.1581	8372900	0	0	13431000	16374000	18399000
261063	Sec14 cytosolic factor	256	K	_IHILGSGYQK(gl)ELLQHVPK_	10	3	725.408	-0.088475	15321000	20237000	10763000	50394000	41836000	47561000
273593	S-(hydroxymethyl)glutathione dehydrogenase	256	K	_LAK(gl)GQTIQDK_	3	2	608.338	0.455	0	15507000	0	77533000	89523000	98546000
289598	Alpha-amylase	256	K	_FDAIK(gl)HFSEDFLR_	5	2	869.931	-0.34043	0	530170	756280	18318000	17670000	22995000
325976	Probable thiamine biosynthetic bifunctional enzyme	256	K	_EDLLGLVSK(gl)VIK_	9	3	476.62	-0.29855	0	0	0	0	3662100	2711400
107116	F-actin-capping protein subunit beta	255	K	_AK(gl)DVVGDLR_	2	2	543.799	-0.99102	8455500	0	6311000	0	0	0
226302	Kinesin heavy chain	255	K	_TGASGQTLEEAK(gl)K_	12	2	717.365	-0.19023	0	0	0	0	0	5270100
275729	Elongation factor 2	255	K	_LWGDNYFNPK(gl)TK_	10	2	798.894	-0.50542	17789000	23519000	23718000	74874000	93136000	95483000
322046	--	255	K	_K(gl)ICAEQYTK_	1	2	627.811	0.72692	0	4995600	0	0	0	0
326027	Secondary metabolism regulator laeA	255	K	_K(gl)IGFEAVVER_	1	2	631.349	0.59127	56722000	70038000	31325000	109590000	137380000	160500000
328357	Eukaryotic translation initiation factor 3 subunit J	255	K	_K(gl)VASALTTLSNER_	1	2	752.41	-1.2095	0	0	0	3062900	0	0
337355	14-3-3 protein homolog	255	K	_EEK(gl)PAEEK_	3	2	537.259	0.64981	36563000	0	45691000	58806000	0	0
226912	Glutamine--fructose-6-phosphate aminotransferase	254	K	_ATASK(gl)GSDGLLAPGLLGAPDK_	5	3	685.036	0.14982	0	0	0	12664000	9672700	14670000
216410	V-type proton ATPase subunit a	253	K	_NVFVIFAHGKEILAK(gl)_	15	3	600.677	0.0034594	0	0	0	0	0	6466800
232389	--	253	K	_FQTPGGTVQK(gl)SFPADTTLFEVAEALR_	10	3	975.498	0.084982	0	0	0	12027000	0	10289000
258754	Pyruvate kinase	253	K	_HIQIIAK(gl)IENR_	7	4	362.964	-0.058998	0	0	5377200	57301000	68286000	93750000
256638	Putative band 7 family protein R614	252	K	_IIAAK(gl)AEVESAK_	5	2	672.38	-0.2752	0	0	0	0	0	5931300
258098	Zinc finger transcription factor ace1	252	K	_TLLLIAPETTK(gl)SR_	11	2	778.954	-0.29364	0	0	0	0	0	0
102973	Dehydrodolichyl diphosphate syntase complex subunit NUS1	251	K	_NK(gl)VDPAHIDSALLDGELK_	2	2	1025.03	-0.16027	127780000	142540000	73120000	191290000	196060000	144310000
238030	Glucose-6-phosphate isomerase	251	K	_TGGK(gl)GEIAK_	4	2	487.767	-0.20444	0	0	0	43678000	29872000	39632000
245307	Heat shock protein 90 homolog	251	K	_IEEVDDEEEGKEKK(gl)PK_	14	3	672.664	0.13136	0	21037000	28584000	19456000	3402800	12015000
279751	Metacaspase-1B	251	K	_IMVK(gl)PLQPGVR_	4	3	451.267	0.38097	0	0	0	9941100	0	7622700
101684	Glyceraldehyde-3-phosphate dehydrogenase	250	K	_IEK(gl)GATYEQIK_	3	2	697.37	-0.16359	21817000	15833000	8453900	6570600	29033000	7697500
245307	Heat shock protein 90 homolog	250	K	_IEEVDDEEEGKEK(gl)KPK_	13	2	1008.49	-0.3705	49965000	31087000	5340700	11856000	0	9106400
256161	Probable small nuclear ribonucleoprotein F	25	K	_LK(gl)WNETEYK_	2	3	442.223	0.61752	18659000	4679000	9804800	0	12310000	16661000
256615	Vacuolar protein sorting-associated protein 11 homolog	25	K	_SFDFFDVSQVK(gl)LPDDAETR_	11	3	777.369	0.33334	0	0	0	6235000	16938000	12202000
261395	Caffeine resistance protein 5	25	K	_GGGGGGGEEEGGK(gl)GDNDVHDEIEYR_	13	4	651.776	-0.54947	45214000	31026000	39233000	136940000	92735000	134340000
287105	Uncharacterized membrane protein YLR326W	25	K	_NINAK(gl)DPFFEEVK_	5	3	555.614	-0.064039	0	0	0	8124500	0	18232000
327348	26S protease regulatory subunit 7 homolog	25	K	_NYADDEIEEKK(gl)_	11	2	734.334	-0.0053891	11326000	0	0	0	0	0
334719	NEDD8-conjugating enzyme UBC12	25	K	_ADQADVATGK(gl)KK_	12	2	673.357	2.4598	0	0	0	0	0	0
107840	GMP synthase	249	K	_GQVLGAVSGGVDSTVAAK(gl)LMHEAIGER_	18	3	922.812	3.2344	0	0	0	0	0	0
220810	41 kDa peptidyl-prolyl cis-trans isomerase	249	K	_AFK(gl)AGEFASALDKYEK_	3	3	630.319	-0.030332	0	0	0	11616000	21336000	8703900
246325	Regucalcin	249	K	_ISPEGK(gl)LVGQINLPTK_	6	3	603.347	-1.7986	0	0	0	0	0	0
251895	Lysine acetyltransferase	249	K	_QLPSTGGK(gl)K_	8	2	515.288	0.45437	0	0	0	19917000	0	4926500
265684	Vigilin 1	249	K	_SLQEK(gl)TGAR_	5	2	552.294	1.0044	13857000	0	10547000	0	0	0
329075	Uncharacterized protein C458.02c	249	K	_K(gl)AFNNWER_	1	3	393.528	0.21115	37461000	20886000	22751000	128730000	318400000	200340000
329707	--	249	K	_TQTLISNSDNTSGVPSIK(gl)GVSR_	18	3	792.41	-0.50604	0	0	0	0	0	0
216410	V-type proton ATPase subunit a	248	K	_NVFVIFAHGK(gl)EILAK_	10	3	600.677	0.19148	0	0	0	5414500	7571500	0
245307	Heat shock protein 90 homolog	248	K	_IEEVDDEEEGK(gl)EK_	11	2	831.871	0.20896	3221900	0	0	0	0	0
253316	Heat shock protein hsp88	248	K	_NFDK(gl)ALVDHLQK_	4	3	514.607	-0.31514	0	0	0	9629700	0	13971000
279131	2,3-bisphosphoglycerate-independent phosphoglycerate mutase	248	K	_GENDEFLK(gl)PIIVNGDEAR_	8	3	710.687	1.1399	0	0	0	0	0	4803400
289598	Alpha-amylase	248	K	_WLASQVTLK(gl)GFR_	9	3	507.284	0.35998	0	0	0	10209000	12299000	16563000
221443	Septin homolog spn2	247	K	_SIIVNGK(gl)QVR_	7	2	614.362	-0.18053	0	0	1926800	9078400	6753900	26059000
222533	Probable proteasome subunit beta type-2	247	K	_GTTAVLNEKVIK(gl)_	12	2	693.901	-0.22053	3008900	0	0	0	0	0
236231	Chitin synthase 1	247	K	_STFWNK(gl)GGPAWQK_	6	2	810.9	0.92587	0	0	0	27304000	34366000	33256000
256638	Putative band 7 family protein R614	247	K	_IGESK(gl)IIAAK_	5	2	572.34	-0.017087	0	6085200	7854300	21683000	26174000	19756000
246441	Palmitoyltransferase AKR1	246	K	_TNTGK(gl)TPAITAQELNTLPAWR_	5	3	799.756	0.48536	4695600	3920100	6628500	11817000	15577000	16534000
258754	Pyruvate kinase	246	K	_EVLGEDGK(gl)HIQIIAK_	8	2	882.486	-2.4387	0	9471000	5588300	100770000	107140000	95110000
282664	UPF0160 protein MYG1, mitochondrial	246	K	_SLVEK(gl)AFGER_	5	2	625.33	0.66295	0	0	0	117290000	138810000	176050000
102760	Quinone oxidoreductase 2	245	K	_AGGVSGDSCPVSPVSDHK(gl)PEVVHR_	18	3	863.082	-0.59629	0	0	0	148760000	63632000	194010000
107443	--	245	K	_LAILAEECK(gl)LAPTNR_	9	3	604.993	-0.60289	0	2108900	0	0	18288000	11708000
216993	Vacuolar protein sorting-associated protein 27	245	K	_SPTK(gl)VSSSVKR_	4	2	645.362	-0.33478	42685000	22469000	18521000	34327000	26930000	15711000
217614	Probable ADP-ribosylation factor-binding protein C25H2.16c	245	K	_AAEEVSK(gl)IQAK_	7	2	644.349	0.5121	0	19402000	11781000	78389000	93913000	91796000
331216	Uncharacterized protein CAWG_04269, mitochondrial	245	K	_GQVTK(gl)AEGR_	5	2	530.281	-2.8641	34399000	28068000	31182000	0	0	0
353852	V-type proton ATPase catalytic subunit A	245	K	_ISDIAK(gl)SIYIPR_	6	3	497.284	-0.072828	0	0	0	0	0	11893000
105974	Plasma membrane ATPase	244	K	_HK(gl)GDQCFASSAVK_	2	2	774.865	-0.42702	0	0	0	23934000	20209000	29677000
108273	Eukaryotic translation initiation factor 3 subunit I	244	K	_TYPADTPLNSAAITPKK(gl)_	17	2	951.502	0.0027186	12742000	0	10536000	48550000	39133000	45440000
220750	Delta-aminolevulinic acid dehydratase	244	K	_LK(gl)LIEEGIAHK_	2	2	682.898	1.2302	5793800	0	3241000	41796000	50744000	59921000
244656	Protein SFK1	244	K	_HQAHK(gl)PEEGASDR_	5	2	788.367	2.7096	3662400	0	0	19536000	14797000	18024000
108273	Eukaryotic translation initiation factor 3 subunit I	243	K	_TYPADTPLNSAAITPK(gl)K_	16	2	951.502	0.18125	0	10901000	0	15330000	0	0
245734	Levodione reductase	243	K	_EMVDVTAHTIQK(gl)R_	12	3	547.951	0.28239	0	0	0	9144500	8003400	10375000
245960	Neutrophil cytosol factor 2	243	K	_DDRPADNISFAATNLVK(gl)PGLASR_	17	3	848.105	1.3578	0	0	0	80111000	64524000	58421000
248650	NAD-dependent protein deacetylase SRT1	243	K	_SK(gl)TAALVICNLQNTPMDELADVR_	2	3	891.783	0.69979	2420500	0	0	0	0	0
106307	CUE domain-containing protein C354.10	241	K	_AAADPAK(gl)PAAVSQGTQK_	7	3	575.636	-0.69009	0	0	0	0	1797300	4682800
260832	Uncharacterized membrane protein C3B8.06	241	K	_HK(gl)EYAEDEDDLEADLPSTPR_	2	3	815.366	-0.54651	7726200	4635800	9130000	4967200	0	0
330110	--	241	K	_KEQAHHVIDNK(gl)TRN_	11	3	601.978	-0.28219	290700000	99676000	100240000	85693000	36418000	67485000
103155	Enolase	240	K	_AGYTGK(gl)MK_	6	2	485.245	-0.67111	0	0	0	14933000	13138000	15685000
267685	--	240	K	_K(gl)QQGWAGVIR_	1	3	419.567	-0.092975	0	17917000	0	30266000	34445000	32071000
275116	Ribose-5-phosphate isomerase	240	K	_K(gl)GIPIEVVTQATGHVLAELKK_	1	4	587.094	-0.31068	0	0	0	0	25515000	24942000
329967	--	240	K	_EVEDYTYNPNADPTIPGSGGAGYEMK(gl)EDGSSGYR_	26	3	1247.54	0.46201	0	0	0	0	0	0
331116	--	240	K	_NK(gl)EAEAWWK_	2	2	638.309	1.2212	75972000	106980000	86247000	30081000	16114000	44711000
337800	Uncharacterized protein C4C5.01	240	K	_VIWCPHPKLK(gl)_	10	3	464.592	0.14782	0	0	2486200	15489000	0	11445000
101014	--	24	K	_ASELTNSASK(gl)ETNK_	10	2	797.389	2.87	4050100	8369200	0	0	0	0
107767	DnaJ-like protein 1	24	K	_VVDTAYYDVLGVQPTATDLEIKK(gl)_	23	3	884.797	1.0987	1758500	0	1639500	0	0	0
220205	Mitochondrial protein import protein mas5	24	K	_FYDLLGVQPNATEADLKK(gl)_	18	3	712.704	-0.17377	3063600	0	0	19899000	25786000	23236000
221251	Guanine nucleotide-binding protein subunit alpha	24	K	_NEEIENQLK(gl)R_	9	2	693.852	0.48112	66511000	22692000	0	8470300	13565000	29150000
224337	40S ribosomal protein S24-A	24	K	_K(gl)QMVVDILHPNRPNIAKDELR_	1	4	650.858	-1.5103	6919300	0	0	0	0	0
243874	Histone H3	24	K	_KQLASK(gl)AAR_	6	2	543.823	-0.1939	47764000	53108000	34724000	60796000	46942000	65777000
251795	Long-chain-fatty-acid--CoA ligase 1	24	K	_FQAKPPFTVEVPGQK(gl)PVEGETPIRR_	15	3	974.526	1.0084	0	0	5824900	0	20152000	21687000
259028	--	24	K	_ASLNVELPHK(gl)VEATGGR_	10	3	631.338	1.385	0	0	0	44804000	46967000	24484000
327348	26S protease regulatory subunit 7 homolog	24	K	_NYADDEIEEK(gl)K_	10	2	734.334	0.91204	0	0	6771900	0	0	0
334011	--	24	K	_VDSAVDGVDVKDNKTVK(gl)_	17	3	634.997	0.84445	0	0	0	5277000	4696700	7139600
275306	DNA damage-inducible protein 1	239	K	_LAGPSGMAIGAK(gl)SGTVSQVGTSPGPGAPGASGPSSSSTSGFTPSPVPGPSR_	12	4	1163.57	0.19342	13454000	12033000	8105700	0	0	0
277770	Peptidyl-prolyl cis-trans isomerase, mitochondrial	239	K	_YSKK(gl)PTIVNSGEV_	4	2	768.407	1.1102	0	11625000	0	0	0	0
327909	Sporulation-specific protein spo7	239	K	_SHHHQPLPVILGGSGVGAGGDEEK(gl)GGHEEDLAPGGDYVK_	24	4	1004.98	0.47216	0	0	0	49961000	25260000	40805000
333430	Pyrroline-5-carboxylate reductase	239	K	_LAK(gl)QTCLGAGK_	3	2	630.84	0.14044	0	0	4700400	23854000	12208000	30929000
66997	--	239	K	_K(gl)VPDTGSVISTH_	1	2	677.852	0.39977	190270000	95568000	165400000	342740000	316520000	377460000
103555	Dual specificity protein kinase FUZ7	238	K	_IQGEK(gl)YTVK_	5	2	590.322	-0.31346	0	0	0	13610000	20422000	17906000
277770	Peptidyl-prolyl cis-trans isomerase, mitochondrial	238	K	_YSK(gl)KPTIVNSGEV_	3	2	768.407	1.3344	12639000	19867000	13587000	27024000	110510000	38143000
329483	Metacaspase-1A	238	K	_DLDGDEDDGYDEVIYPVDFK(gl)QR_	20	3	906.4	1.3285	0	4970000	0	0	0	7269900
66997	--	238	K	_KTGATPSDAPMQLGMTK(gl)K_	17	4	494.754	-0.35578	33121000	122320000	55634000	285960000	308360000	368010000
245307	Heat shock protein 90 homolog	237	K	_EVPDEDADVEEVTEEGDDKKPK(gl)_	22	3	863.056	0.57289	0	0	0	0	0	0
237369	ABC transporter ATP-binding protein ARB1	236	K	_ASLILTGLGFNK(gl)VTIHKK_	12	4	514.308	-0.023852	0	0	0	2632400	0	6373300
338700	Positive regulator of purine utilization	236	K	_ADITQGK(gl)EVTANPR_	7	2	807.416	4.9954	0	0	0	0	0	0
245307	Heat shock protein 90 homolog	235	K	_EVPDEDADVEEVTEEGDDKK(gl)PK_	20	2	1294.08	0.28626	0	10348000	9047800	466880000	271570000	514650000
264482	Uncharacterized transcriptional regulatory protein C15D4.02	235	K	_TK(gl)TGCLTCR_	2	2	605.787	0.91418	0	0	0	0	0	0
277770	Peptidyl-prolyl cis-trans isomerase, mitochondrial	235	K	_SIEAVGSPSGNVK(gl)YSK_	13	2	868.944	0.13428	26937000	19239000	17786000	80041000	23347000	97752000
279131	2,3-bisphosphoglycerate-independent phosphoglycerate mutase	235	K	_GMILGEGEASSDPVATVK(gl)ER_	18	3	720.692	0.49861	0	0	0	15751000	0	20472000
238526	--	234	K	_DGTGGIWIAVANTLPEEK(gl)KR_	19	4	568.054	-0.43182	0	0	0	10956000	14082000	12010000
245307	Heat shock protein 90 homolog	234	K	_EEEKEVPDEDADVEEVTEEGDDK(gl)KPK_	23	4	776.349	-0.39845	0	0	0	30292000	0	0
249681	Inorganic pyrophosphatase	234	K	_LITGK(gl)TQPGAVSTTNVTVAHSPSR_	5	3	846.121	-0.28951	0	0	0	16895000	0	14296000
258599	V-type proton ATPase subunit C 1	234	K	_K(gl)TSAEFLQK_	1	2	583.314	0.89133	0	0	0	0	0	0
102251	Aflatoxin B1 aldehyde reductase member 2	233	K	_FSDTAQSGK(gl)R_	9	2	605.794	-0.14767	0	0	0	5848200	5513500	4781800
219617	26S protease regulatory subunit 6A	233	K	_QIEELVEAIVWPMK(gl)EAER_	14	3	762.06	-0.1236	0	0	0	22233000	6462800	18913000
222795	40S ribosomal protein S3	233	K	_SLPDAVTILDPK(gl)EETPVVQPVSQDYGAK(gl)AAQVQAAADAAR_	28	4	1087.81	-0.15136	0	0	0	108830000	47424000	84994000
230861	Severin	233	K	_AK(gl)SAQVVHDMTLAK_	2	2	806.927	0.0088324	0	0	0	0	0	0
238526	--	233	K	_DGTGGIWIAVANTLPEEK(gl)KR_	18	4	568.054	-0.43182	0	0	0	10956000	14082000	12010000
107839	Cohesin subunit rad21	232	K	_GVEEDMFSEFDLPQPAK(gl)GR_	17	3	756.02	-0.40881	5116900	4956900	3143100	0	0	0
108452	Transcription initiation factor TFIID subunit 12	232	K	_K(gl)LQELIQNK_	1	2	614.356	2.0987	0	0	0	24882000	12244000	26672000
220810	41 kDa peptidyl-prolyl cis-trans isomerase	232	K	_QGPEGESVDAIPAAK(gl)IVQIATECK_	15	3	875.778	1.1183	0	0	0	0	0	0
232389	--	232	K	_APPAAVSEPAAPAAPSQPK(gl)TSASYTDAR_	19	3	941.802	0.13129	0	0	0	0	0	0
330586	--	232	K	_VEETPK(gl)VAEETPAAAEAATEAPAAEAATTEAPKEEAKEEAKEEAK_	6	4	1185.07	0.41207	0	0	0	83914000	32298000	115030000
259151	Probable 1-aminocyclopropane-1-carboxylate deaminase	231	K	_K(gl)IIGIDASAK_	1	2	565.332	0.73107	0	0	0	31388000	37426000	49496000
282199	Probable eukaryotic translation initiation factor 2 subunit beta	231	K	_TIFANLAEICK(gl)R_	11	2	775.411	-0.46615	47701000	40320000	36791000	18339000	25851000	20227000
330110	--	231	K	_K(gl)EQAHHVIDNK_	1	3	478.248	1.3897	0	0	0	3561700	0	3895000
219668	Casein kinase I homolog 1	230	K	_GGLPWQGLK(gl)AATNK_	9	2	777.923	0.3213	10109000	8192800	9320200	7643500	8939100	7360700
342258	Calcium-transporting ATPase 2	230	K	_IMSDPNALK(gl)PDQGK_	9	2	814.409	1.2683	7506100	9345200	7548300	0	0	21690000
102090	--	23	K	_SSTAAQVDAAAKK(gl)_	13	2	681.355	0.74568	14180000	0	0	0	28119000	0
219039	O-glycoside alpha-1,2-mannosyltransferase homolog 4	23	K	_ALTGPPQLPTADEK(gl)LHKPR_	14	3	728.403	0.6828	49202000	71904000	36858000	118180000	115380000	178840000
220205	Mitochondrial protein import protein mas5	23	K	_FYDLLGVQPNATEADLK(gl)K_	17	2	1068.55	-1.9669	3063600	0	0	0	2784300	0
251591	Rho GDP-dissociation inhibitor	23	K	_LSQPK(gl)QSLAEYQQMDENDESLQR_	5	3	951.11	0.64772	4704000	3528700	5583800	0	0	0
258923	60S ribosomal protein L6-3	23	K	_SVPHHSEK(gl)AQK_	8	2	681.35	0.58061	11592000	0	0	0	0	0
261552	Copper amine oxidase 1	23	K	_AATSTSVQADGVEGTK(gl)TANATR_	16	3	750.703	0.12044	0	0	0	12037000	14585000	9355800
280724	Hexokinase	23	K	_KGTGSFAEIPK(gl)SLLAEIK_	11	2	1002.06	0.63375	0	0	0	334020000	425620000	446210000
320725	--	23	K	_EQSDAWESGEPPK(gl)HEASLLNESLGAAAGFAAMR_	13	4	893.419	0.67462	0	0	0	37937000	0	10020000
325727	40S ribosomal protein S16	23	K	_NATAVAQCK(gl)AGK_	9	2	666.838	0.119	26802000	22587000	16564000	0	0	0
334602	60S ribosomal protein L19-B	23	K	_GK(gl)IWLDPNEVNEISNANSR_	2	3	757.377	-0.80297	16486000	0	13132000	0	0	4914700
334719	NEDD8-conjugating enzyme UBC12	23	K	_ADQADVATGK(gl)KK_	10	2	673.357	2.4598	0	0	0	0	0	0
105375	Ran-specific GTPase-activating protein 1	229	K	_AQKDNEQLFNASSAAETEEK(gl)KVEEK_	21	4	735.107	0.16067	0	0	0	0	0	0
219306	Oligouridylate-binding protein 1B	229	K	_DRPEAEK(gl)ALSSMDGEWLGSR_	7	3	783.369	-0.18397	0	0	0	15062000	15144000	17698000
256795	Translation machinery-associated protein 46	229	K	_ALLDK(gl)SPLK_	5	3	366.889	-1.1439	0	0	0	7577700	8606000	10784000
273510	3-hydroxybenzoate 4-monooxygenase	229	K	_TILAQYLVGCDGAHSK(gl)VR_	16	4	526.276	-1.1747	0	0	0	0	0	8006100
280724	Hexokinase	229	K	_MK(gl)IGCIFGTGCNAAYMEDLGSIPK_	2	3	916.427	-0.84504	3009500	998890	0	0	0	0
334514	Ubiquitin carboxyl-terminal hydrolase 14	229	K	_AQFGGVGGNSHALAHSKETGHGVAVK(gl)_	26	4	658.335	0.2769	0	0	0	0	0	22771000
343596	Uncharacterized protein MT1298	229	K	_FVAIGPDPAGGSK(gl)VGFMGIKPR_	13	4	579.564	0.2465	0	0	0	0	13307000	26540000
105375	Ran-specific GTPase-activating protein 1	228	K	_DNEQLFNASSAAETEEK(gl)KVEEK_	17	3	870.744	0.31011	4429400	0	0	0	0	0
105718	Glucose-repressible alcohol dehydrogenase transcriptional effector	228	K	_RPHMVEK(gl)TDQR_	7	3	504.256	0.081854	0	0	0	0	0	0
333473	Protein lsb5	227	K	_K(gl)FDLEAEKDQMK_	1	2	798.39	4.8533	0	15038000	14220000	0	0	0
237861	Eukaryotic translation initiation factor 3 subunit D	226	K	_SYDK(gl)QPVK_	4	2	539.78	-0.098777	0	0	0	0	0	0
240493	Zinc-type alcohol dehydrogenase-like protein PB24D3.08c	226	K	_ESCNDALK(gl)R_	8	2	603.78	0.90512	10491000	12948000	6761000	0	0	0
275342	Polyubiquitin	226	K	_TLSDYNIQK(gl)ESTLHLVLRLRGGQ_	9	3	919.167	1.0772	0	0	0	0	23696000	41883000
330586	--	226	K	_KEEK(gl)VEETPK_	4	2	665.846	-0.12596	0	4695900	0	81290000	42878000	56666000
220244	Elongation factor 1-gamma 1	225	K	_KPEQPK(gl)KETPK_	6	3	475.268	0.048682	0	0	0	17174000	16295000	15989000
340599	--	225	K	_VDISDDAGSLGSDLFK(gl)DIK_	16	3	703.683	-0.21251	0	0	0	0	5555800	6505100
254600	DNA-binding protein creA	224	K	_GLPSNPQGGPMDISMLAK(gl)AANQVER_	18	3	899.115	0.13983	5368900	5099200	5502200	9788300	11854000	13412000
328301	Phosphoglycerate kinase	224	K	_VSDK(gl)IQLIDNLLDK_	4	2	864.481	1.2074	0	0	0	12307000	39192000	23569000
75354	SWIRM domain-containing protein YOR338W	224	K	_EK(gl)AQLIEDAK_	2	2	629.836	0.024557	0	0	5561600	0	0	0
106682	Proteasome subunit alpha type-5	223	K	_NVQLASVTK(gl)EK_	9	2	665.87	0.10023	0	0	0	0	0	0
219358	RNA-binding protein rnc1	223	K	_LLIPSILIGSIIGK(gl)GGAR_	14	3	631.395	0.11795	813830	908820	565020	13360000	19052000	18736000
223111	pH-response regulator protein palI/prr-5	223	K	_SSVAAK(gl)SDYGTATTSR_	6	3	572.611	0.39352	0	0	0	7033100	14854000	10178000
330586	--	223	K	_ATLASFTPAKK(gl)EEK_	11	2	817.941	0.015123	0	0	0	0	0	0
333386	--	223	K	_GAPGVDPDVDQHVVQK(gl)DR_	16	3	682.671	-0.61469	0	0	0	0	5835600	10647000
245960	Neutrophil cytosol factor 2	222	K	_NAGK(gl)VEVK_	4	2	479.769	-0.36195	3870400	1973300	17709000	66246000	59902000	87817000
251906	Squalene monooxygenase	222	K	_QFLGAQPVVK(gl)SR_	10	2	722.407	-0.047345	1962300	11271000	16763000	53183000	72731000	61807000
277770	Peptidyl-prolyl cis-trans isomerase, mitochondrial	222	K	_VVK(gl)SIEAVGSPSGNVK_	3	2	842.965	0.23723	651030000	402070000	466030000	548320000	624890000	920080000
329065	Eukaryotic translation initiation factor 5B	222	K	_HLQLLQK(gl)QQEELR_	7	3	592.995	-0.11723	0	0	0	0	0	7270200
330586	--	222	K	_ATLASFTPAK(gl)K_	10	2	624.851	0.71354	0	0	0	0	6474600	8325100
223085	3,4-dihydroxy-2-butanone 4-phosphate synthase	221	K	_VCTIEALVDHVEK(gl)LEGK_	13	4	514.27	-0.20998	0	0	0	0	4986800	2922700
334601	N-glycosidase R617	221	K	_FTSPANDDTLKLK(gl)_	13	3	521.939	0.16519	11427000	9010100	4773700	0	0	0
334850	Probable proteasome subunit beta type-4	221	K	_DGIVPIEFDNSKVVK(gl)_	15	3	591.984	0.66638	5366300	12503000	5014500	18160000	25796000	22756000
102753	Casein kinase I homolog hhp1	220	K	_GSLPWQGLK(gl)AATK_	9	2	735.907	-1.1649	3771900	0	0	22768000	0	0
103394	--	220	K	_GLVEDVLGGQK(gl)SRPAF_	11	3	596.32	0.089477	2196000	0	0	0	0	0
241720	Vesicle-associated membrane protein-associated protein C16G5.05c	220	K	_DDPEVTAPIAQSPQVAQQASDSDLK(gl)R_	25	3	960.804	-0.046773	24302000	19564000	8918600	95148000	74992000	101550000
250351	--	220	K	_AMGLVQEFIKK(gl)_	11	2	689.382	0.19088	101140000	75613000	52848000	30006000	56925000	46236000
251720	Pyridoxal 5'-phosphate synthase subunit PDX1	220	K	_ALAK(gl)ELGCDAALLR_	4	2	807.935	-1.1077	5563800	0	0	8702900	0	8198200
328301	Phosphoglycerate kinase	220	K	_ALESPQRPFLAILGGAK(gl)VSDK_	17	3	771.097	0.14596	0	0	0	7480200	4009300	9559800
332795	--	220	K	_TQQQHSSPPENPFLNHPNLLDNSLAGDPK(gl)YIQMVSR_	29	5	838.213	0.030096	35279000	0	25451000	82137000	89476000	96579000
334514	Ubiquitin carboxyl-terminal hydrolase 14	220	K	_AQFGGVGGNSHALAHSK(gl)ETGHGVAVK_	17	3	877.444	-0.1736	0	0	0	148150000	79435000	81640000
101680	Ras-related protein Rab-11B	22	K	_VVLIGDSGVGK(gl)SNLLSR_	11	3	610.014	0.16446	26666000	26464000	32922000	10927000	7064100	6579200
102090	--	22	K	_SSTAAQVDAAAK(gl)K_	12	2	681.355	-0.035439	23112000	26204000	33733000	66303000	37669000	111250000
103116	--	22	K	_GGAGNITPDDTK(gl)YADAEIVR_	12	3	726.354	-0.15329	0	0	0	0	15214000	16762000
104400	Histone H2A	22	K	_SSK(gl)AGLAFPVGR_	3	3	435.242	-0.077476	23526000	18587000	15315000	75363000	86356000	101280000
109438	Ubiquitin-conjugating enzyme E2 1	22	K	_DK(gl)SGVSASPIDQSNLTHLK_	2	3	704.362	0.44491	0	0	0	9733800	0	13602000
219395	Acyl-CoA desaturase	22	K	_QATAFPDGTTEYK(gl)PLRK_	13	3	679.685	-0.041516	0	0	0	31985000	44172000	32871000
239353	Deubiquitination-protection protein dph1	22	K	_VK(gl)ASGDKNHTITMAESATILDLK_	2	4	640.088	-0.55297	0	0	0	0	0	10705000
245225	--	22	K	_TTTELADNK(gl)SPAK_	9	2	745.378	0.13177	100230000	70472000	74327000	126690000	145730000	144980000
251103	Peroxisomal targeting signal receptor	22	K	_(ac)ASFM(ox)GGGAECSTSNPLSQMSK(gl)HVQGDSSLQR_	21	3	1142.84	0.20315	40450000	28118000	22722000	0	0	0
268526	Replication factor A protein 1	22	K	_SIFSDAEK(gl)AGR_	8	3	432.218	-0.52341	0	0	0	8326300	9224400	10684000
282187	ATPase family AAA domain-containing protein 3B	22	K	_K(gl)TPVGNTPAK_	1	2	563.814	0.083498	100970000	0	0	49324000	35318000	60875000
322918	40S ribosomal protein S27	22	K	_LK(gl)TLVPAPR_	2	2	554.845	-0.53775	13856000	10530000	11048000	4415500	21645000	18885000
250351	--	219	K	_AMGLVQEFIK(gl)K_	10	2	689.382	0.69067	0	96320000	91064000	21083000	22897000	0
334601	N-glycosidase R617	219	K	_FTSPANDDTLK(gl)LK_	11	2	782.404	1.8772	0	7033500	1862400	0	0	0
101684	Glyceraldehyde-3-phosphate dehydrogenase	218	K	_AVGK(gl)VIPELNGK_	4	2	669.891	-0.10135	0	3196600	3422900	9121400	11556000	284090000
102840	V-type proton ATPase subunit E	218	K	_K(gl)TLFGANPNRK_	1	2	680.378	0.28122	0	56592000	0	86629000	76481000	94573000
222162	Uricase	218	K	_EITMK(gl)TFAEDESPSVQNTMYK_	5	3	855.061	-0.099984	7141100	0	0	29363000	32258000	39849000
245960	Neutrophil cytosol factor 2	218	K	_ANAFTGFAGSEIK(gl)NAGK_	13	2	898.95	-0.19844	0	760530	1045400	14747000	0	8723400
246263	Coatomer subunit delta	218	K	_TPVYPTYTPPTRPAVTDTYDSYEAEKNK(gl)_	28	4	830.4	0.27297	0	9936000	9603900	0	13096000	43663000
328873	IST1 homolog	218	K	_NLELPLVTDPSSEDSK(gl)EAEAQEELSK_	16	3	991.479	-0.32387	0	0	0	10266000	22191000	11885000
334850	Probable proteasome subunit beta type-4	218	K	_DGIVPIEFDNSK(gl)VVK_	12	2	887.473	0.55749	0	4490200	2418500	0	0	0
222795	40S ribosomal protein S3	217	K	_SLPDAVTILDPK(gl)EETPVVQPVSQDYGAK(gl)AAQVQAAADAAR_	12	4	1087.81	-0.15136	259580000	169450000	217430000	651810000	156590000	257420000
266035	Probable HECT-type ubiquitin ligase-interacting protein creD	217	K	_FTPLLK(gl)GLK_	6	3	377.569	0.14784	402320000	360880000	323970000	1769200000	2112400000	2321400000
107161	--	216	K	_WVYK(gl)QLGFVPVK_	4	2	789.446	0.093121	0	0	2451800	19612000	20339000	14813000
218572	Probable UTP--glucose-1-phosphate uridylyltransferase	216	K	_IYK(gl)DSLLPVPK_	3	2	693.903	0.88852	0	0	0	0	0	4738000
233295	Triosephosphate isomerase	216	K	_ILYGGSVSEK(gl)NCK_	10	2	784.89	-0.070444	251190000	239700000	251440000	491090000	500910000	519610000
246263	Coatomer subunit delta	216	K	_TPVYPTYTPPTRPAVTDTYDSYEAEK(gl)NK_	26	3	1106.86	0.70882	0	0	2987200	0	0	0
332112	Uncharacterized glycosyl hydrolase YIR007W	216	K	_CVVDGINVQDYLQK(gl)HFFGAMEHLAQR_	14	5	638.713	0.19118	0	0	0	28606000	0	15542000
236688	Putative general negative regulator of transcription C16C9.04c	215	K	_ILK(gl)AQLGTTK_	3	3	396.243	0.36031	0	0	0	12658000	20534000	15032000
258098	Zinc finger transcription factor ace1	215	K	_LK(gl)TFHPLVIDCPR_	2	4	428.234	-0.93676	3423900	2065200	4624700	25117000	30147000	23202000
328486	Replication factor A protein 2	215	K	_SEETAK(gl)LGACGPNSR_	6	3	564.265	0.38835	11140000	0	10650000	0	0	36553000
101684	Glyceraldehyde-3-phosphate dehydrogenase	214	K	_TAAQNIIPSSTGAAK(gl)AVGK_	15	2	950.018	-0.095475	314320000	315070000	238010000	1805800000	1604900000	1663800000
226912	Glutamine--fructose-6-phosphate aminotransferase	214	K	_KGSPLVIGVK(gl)TQKR_	10	3	542.333	0.36624	0	0	0	4630900	6806900	4622500
252173	Uncharacterized protein RSN1	213	K	_K(gl)IFGNSVR_	1	2	517.791	-0.052691	0	0	2611000	75021000	72966000	111710000
267313	--	213	K	_EGK(gl)MHWLDASPK_	3	2	756.867	0.22564	8841100	10152000	20699000	0	10941000	10155000
267473	Inositol-3-phosphate synthase	213	K	_K(gl)EMAAMRPLPSIYYPDFIAANQADR_	1	3	994.825	-0.22492	21800000	12203000	22613000	66500000	79027000	79755000
326539	--	213	K	_YAYANTSDNDSK(gl)LR_	12	3	577.936	1.1437	0	0	0	0	0	0
334284	--	213	K	_TSEK(gl)VVTGGGDRTPVEAQLER_	4	3	781.735	0.65028	87263000	76996000	125390000	34488000	36846000	53294000
107725	--	212	K	_LTGTEEKQAQK(gl)PK_	11	3	524.618	0.16132	0	0	0	0	5519400	0
251906	Squalene monooxygenase	212	K	_K(gl)QFLGAQPVVK_	1	2	664.888	-0.052313	6026600	5170500	0	20880000	21214000	23912000
269046	Serine--tRNA ligase, cytoplasmic	212	K	_DVMAK(gl)TAQLEQFDDELYK_	5	3	753.36	-0.53034	0	989330	0	0	0	7698300
273510	3-hydroxybenzoate 4-monooxygenase	212	K	_VNVTQDK(gl)R_	7	3	358.528	-0.11719	11234000	0	0	43952000	69020000	68512000
326461	Septum-promoting GTP-binding protein 1	212	K	_GFNK(gl)TAIPILVGTK_	4	2	786.959	-0.68729	0	0	0	0	0	4905500
330586	--	212	K	_YK(gl)ATLASFTPAK_	2	2	706.383	0.18866	0	0	0	56685000	68281000	77970000
100977	Importin subunit alpha	211	K	_DYVLSCGALK(gl)PLLNLLGDSR_	10	3	773.411	-0.087046	608930	3032800	0	13358000	0	10290000
101667	Telomere maintenance protein SDE2	211	K	_SAVLAAMK(gl)EGNVR_	8	2	730.388	0.613	0	0	0	0	0	0
221435	Alcohol dehydrogenase	211	K	_NFATK(gl)LGAHHYIDTSKEDAVQALTK_	5	3	958.158	0.3651	3352500	0	8918800	438710000	415040000	482920000
242533	Proteasome subunit beta type-1	211	K	_MVVLTGK(gl)GADR_	7	2	630.84	0.31759	9184600	0	8197800	0	0	0
275129	--	211	K	_FSAEAPNVVHMSVKPAEMLEEDEAGKGK(gl)_	28	4	779.377	0.030552	6434900	4593100	10619000	0	0	0
277770	Peptidyl-prolyl cis-trans isomerase, mitochondrial	211	K	_HVVFGK(gl)VADEDGRR_	6	4	425.472	0.17381	84802000	44714000	63619000	146090000	183620000	180130000
278838	40S ribosomal protein S4-A	211	K	_HDGGFNIVHLK(gl)DAIDNTFATR_	11	3	819.075	-2.0708	0	0	0	31263000	37133000	23468000
[truncated: 687 more rows]

## Sheet: sheet 2
KEGG pathway enrichment of all ubiquitinated proteins
Pathway Term	KEGG pathway ID	Input mapping	Background number	P-Value	Input
Proteasome	sce03050	21	35	0.000724011	259127|334850|219617|222648|231523|333003|327348|242533|263113|222533|61318|107783|222235|220665|261116|100036|258912|343464|100900|220595|106682
Endocytosis	sce04144	30	71	0.00472163	331015|249183|339722|106985|329985|328873|108221|228321|261089|223526|101680|333615|102761|328427|327974|264164|243099|346270|283525|338364|216993|251702|223244|223716|107116|282485|223101|338568|102464|250302
Biosynthesis of antibiotics	sce01130	72	219	0.00535443	104720|255568|221705|217258|252290|329154|267279|260822|215764|333931|258523|258754|251906|332898|106275|249333|244692|221377|268230|240275|102434|333430|249839|253175|107213|259982|333867|275116|278672|105467|333632|280626|280429|218572|327242|101684|340733|328301|225654|221435|271551|217385|249617|226912|293583|267473|107307|247527|233295|292582|330068|273593|280724|269420|278007|267778|258577|…
Ribosome	sce03010	60	181	0.00916403	275342|271207|103787|267584|242837|277142|234597|281725|101666|223671|333235|244514|103782|103050|224177|278838|102482|325727|102781|103417|103140|103459|273821|104000|234544|276899|225144|283348|103717|222795|224337|336929|322918|271891|105502|223537|240041|100780|100785|223300|329021|283507|223301|280826|224104|101628|101758|325392|100503|334602|101776|102327|224577|333723|104647|332673|258923|…
Fatty acid degradation	sce00071	11	19	0.0158021	330296|256428|106275|271551|267778|107307|103641|273593|334025|221435|251795
Ubiquitin mediated proteolysis	sce04120	20	47	0.0179969	105334|252753|103404|109438|108221|243167|279029|338927|224200|258058|328806|257332|280486|104034|245142|334719|267009|331066|332148|328046
Amino sugar and nucleotide sugar metabolism	sce00520	15	32	0.020792	265831|102434|226912|251602|333931|333365|107213|225412|238030|246796|218572|280724|278672|258577|236231
Glycolysis / Gluconeogenesis	sce00010	23	58	0.021427	104720|217258|252290|333931|258754|106275|328301|102434|249839|267778|278672|101684|333632|221435|271551|233295|273593|280724|259982|103641|256428|103155|238030
Phagosome	sce04145	16	36	0.024488	243099|216410|101333|101729|223101|107659|102411|216993|353852|249880|239321|258599|223244|102840|272654|254920
Fatty acid biosynthesis	sce00061	7	11	0.0369456	270038|104955|338634|109461|334025|235334|251795
Biosynthesis of secondary metabolites	sce01110	85	296	0.0386793	104720|253694|253168|221705|217258|252290|255568|329154|267279|260822|215764|333931|255109|107162|271551|265831|258523|258754|334856|251906|332898|258200|106275|249333|244692|221377|268230|240275|102434|333430|249839|253175|259982|220750|278007|278672|105467|333632|101684|340733|328301|225654|221435|252577|326291|217385|249617|275116|293583|280429|262727|223085|107307|247527|233295|251702|292582|…
Tryptophan metabolism	sce00380	9	17	0.0405514	105381|330296|256428|106079|107307|267236|271551|108330|267778

## Sheet: Key
Term	Description
Protein ID	Accession number from Cryphonectria parasitica database v2.0
Positions within proteins	Amino acid position of the ubiquitination site within the protein sequence starting with the start methionine
Amino acid	The amino of ubiquitination
Modified sequence	Sequence of the identified peptide with post translation modification, e.g. gl mean ubiquination modified
Position in peptide	Amino acid position of the ubiquitination site within the peptide
Charge	Charge state of the precursor ion
m/z	Mass to charge ratio
Mass error [ppm]	Difference between the measured mass and the theoretical mass
Intensity	Sum of the peptide area from each acquisition
