# Supplementary material for: cpubi4 Is Essential for Development and Virulence in Chestnut Blight Fungus
Source: Front Microbiol. 2018 Jun 15;9:1286. doi: 10.3389/fmicb.2018.01286 (PMC6013588; doi:10.3389/fmicb.2018.01286)
Supplement: Supplementary file 3 [file Table_3.XLSX]

## Sheet: sheet 1
Supplementary Table 3. Quantification of di-Gly-Lys containing peptides
Proteins ID	Proteins Description	Positions within proteins	Amino acid	Modified sequence	Position in peptide	Charge	m/z	Mass error [ppm]	Intensity								Relative Quantification	t test p-value	Regulated
									Δcpubi4_1	Δcpubi4_2	Δcpubi4_3	average Δcpubi4	DK80_1	DK80_2	DK80_3	average DK80	Δcpubi4/DK80
278239	Uncharacterized protein YIL156W-B	49	K	_SEK(gl)IGGDNTEVQK_	3	2	759.873	-0.10084	126860000	151230000	109230000	1.29107e+08		4536300	5826800	5181550	24.9166	0.00425889	up
108749	L-ornithine N(5)-monooxygenase	194	K	_NCK(gl)TGAVSTHR_	3	2	672.825	0.52342	611560000	522920000	322740000	485740000	127040000	19245000	25454000	5.72463e+07	8.48508	0.00971398	up
276420	--	10	K	_(ac)M(ox)NSPISLSSK(gl)DLK_	10	2	796.403	0.60846	36154000	42535000	28823000	3.58373e+07	7148700	4309600	3190900	4.88307e+06	7.3391	0.00169966	up
253316	Heat shock protein hsp88	755	K	_VDAEK(gl)AAK_	5	2	473.254	0.19401	163150000	71045000	104480000	1.12892e+08	6594300	8088400	31782000	1.54882e+07	7.28887	0.0257508	up
346270	Heat shock 70 kDa protein	523	K	_MLSEAEK(gl)YKEEDEAEASR_	7	2	1115	-0.20046	151380000	78736000	134130000	1.21415e+08	18960000	14219000	21875000	1.83513e+07	6.61616	0.00945372	up
332318	--	155	K	_VK(gl)AMENAVEK_	2	2	616.819	-0.15685	24628000	15934000	14430000	1.83307e+07	2521100		3772500	3146800	5.82518	0.0348379	up
104024	Protein vip1	102	K	_DSDEITQEEK(gl)PR_	10	2	780.86	0.44039	73716000	54749000	45259000	57908000	19539000	3019300	9986500	1.08483e+07	5.338	0.00814683	up
292582	24-methylenesterol C-methyltransferase 2	259	K	_AFNK(gl)ELGLDNDFVVK_	4	2	911.97	0.02488	28068000	22858000	30068000	26998000	3428100	4964900	6800300	5.06443e+06	5.3309	0.00074538	up
268259	Vitamin B6 transporter TPN1	6	K	_(ac)MQDEEK(gl)HPVESK_	6	2	806.867	0.14221	109230000	85989000	56391000	83870000	15154000	11203000	21929000	1.60953e+07	5.21083	0.0122295	up
258633	Non-histone chromosomal protein 6	69	K	_WK(gl)ALNDK(gl)QR_	7	2	693.865	-3.6815	72586000		109060000	90823000	5807100	5184200	43934000	1.83084e+07	4.96072	0.0428769	up
330586	--	386	K	_KK(gl)TEDAAPATPAK_	2	2	721.386	-0.89051		31038000	21918000	26478000	6402500		4866100	5634300	4.69943	0.0458598	up
105234	--	508	K	_YTVHPSSDK(gl)ENQALTQAGR_	9	3	739.361	3.7635	60614000	45719000	61089000	5.58073e+07	6630500		17134000	11882250	4.6967	0.0103001	up
338535	Mitochondria fission 1 protein	29	K	_AQYEK(gl)EGEMVGVQTK_	5	2	905.936	-0.34281	282770000	157890000	168530000	2.03063e+08	35965000	38641000	63883000	46163000	4.39883	0.0185925	up
265292	Sugar transporter STL1	540	K	_SK(gl)HEVSHLE_	2	2	590.291	0.50483	378880000	407000000	292250000	3.59377e+08	100580000	55899000	94182000	8.35537e+07	4.30115	0.0017732	up
250351	--	219	K	_AMGLVQEFIK(gl)K_	10	2	689.382	0.69067		96320000	91064000	93692000	21083000	22897000		21990000	4.26066	0.00149998	up
271207	40S ribosomal protein S12	56	K	_EASK(gl)ALDRR_	4	2	580.313	-0.020919	335920000	232280000	199990000	2.56063e+08	86957000	57233000	46116000	6.34353e+07	4.0366	0.0107961	up
103595	Multiprotein-bridging factor 1	75	K	_KLDENPDIIKPK(gl)TVGIK_	12	3	674.725	0.24774	113070000	150160000	95236000	1.19489e+08	18953000	30878000	46521000	3.21173e+07	3.72038	0.0083789	up
273821	40S ribosomal protein S15	85	K	_QEAKPNEKPDLVK(gl)THLR_	13	3	706.387	0.169	62492000	81612000	90552000	7.82187e+07	21354000		20905000	21129500	3.70187	0.0128225	up
100213	Uncharacterized protein C16C4.16c	81	K	_AYIAAQVGGK(gl)_	10	2	546.296	0.043035	200040000	238180000	189150000	2.09123e+08	61614000	59919000	51524000	5.76857e+07	3.62522	0.000568436	up
324701	Calmodulin	78	K	_MK(gl)DTDSEEEIR_	2	2	733.825	-0.40763	19266000		15805000	17535500	3082500		6741800	4912150	3.56982	0.0375722	up
101680	Ras-related protein Rab-11B	22	K	_VVLIGDSGVGK(gl)SNLLSR_	11	3	610.014	0.16446	26666000	26464000	32922000	28684000	10927000	7064100	6579200	8190100	3.50228	0.00125689	up
282199	Probable eukaryotic translation initiation factor 2 subunit beta	297	K	_SPDTELSK(gl)GENR_	8	2	723.845	-0.011484	44968000	37387000	46306000	42887000	10946000	13114000	12856000	1.23053e+07	3.48524	0.000433331	up
105065	--	264	K	_SQEPAAAGSSSK(gl)AAE_	12	2	752.847	-0.18166	383160000	171440000	315150000	2.89917e+08	69400000	95583000	87890000	84291000	3.43947	0.0307986	up
282187	ATPase family AAA domain-containing protein 3B	107	K	_KEDEKPDDDTDQTMK(gl)CEFK_	15	3	825.021	0.2005	35631000	39520000	41304000	3.88183e+07	10218000		13662000	11940000	3.25112	0.00175012	up
220302	--	116	K	_K(gl)SLGSPTSFDDFLTEDKDADEK_	1	3	853.729	0.043784	70874000	49181000		60027500	20914000	21961000	13723000	18866000	3.18178	0.0181674	up
328033	N amino acid transport system protein	17	K	_(ac)GDLNINTATGTPSDTK(gl)VEK_	16	2	1059.02	-0.31484	221850000	221760000	213770000	2.19127e+08	73286000	53266000	82053000	69535000	3.15131	7.44e-05	up
276420	--	13	K	_DLK(gl)IMGAR_	3	3	339.855	0.18695	91290000	67029000	52737000	70352000	8080700	31727000	28238000	22681900	3.10168	0.0239288	up
107116	F-actin-capping protein subunit beta	20	K	_RLNPK(gl)HTQR_	5	3	421.906	0.33184	26694000	21010000	20501000	22735000	7409600	6239900	8976000	7.54183e+06	3.01452	0.0020693	up
331116	--	240	K	_NK(gl)EAEAWWK_	2	2	638.309	1.2212	75972000	106980000	86247000	89733000	30081000	16114000	44711000	30302000	2.96129	0.00845362	up
331791	Probable aspartic-type endopeptidase opsB	618	K	_SMPIPGADSEIPAADEAK(gl)IPLAPESTEEYGR_	18	3	1119.2	-0.35254	26263000	19707000	16101000	2.06903e+07	5801200		8290800	7046000	2.93647	0.0408224	up
242837	40S ribosomal protein S18	53	K	_K(gl)ADVDLNKR_	1	2	586.823	0.26687	221070000	211430000	130980000	1.87827e+08	84165000	65495000	42745000	64135000	2.92861	0.0162097	up
343203	Anucleate primary sterigmata protein A	1332	K	_VGGWK(gl)DEYWGYSR_	5	3	572.93	0.84985		18257000	20360000	19308500	6648500	8790100	4791800	6.74347e+06	2.86329	0.00499068	up
232389	--	108	K	_SGHENFSESTEEIK(gl)PLTEEEKK_	14	3	888.087	-0.21891	27692000	29590000	21634000	2.63053e+07	5520800		12872000	9196400	2.86039	0.0256263	up
320975	2-methylcitrate dehydratase	183	K	_TYVEVVPDHGNK(gl)GGIGEK_	12	3	671.673	-0.0704	235520000	284710000	132090000	217440000	96695000	90755000	42272000	76574000	2.83961	0.0430435	up
346270	Heat shock 70 kDa protein	560	K	_VDEK(gl)LDAADKEK_	4	2	737.873	0.055981	50606000	46033000	48962000	4.85337e+07		16765000	17498000	17131500	2.83301	0.000376188	up
105375	Ran-specific GTPase-activating protein 1	88	K	_LTEK(gl)VETK_	4	2	531.295	-0.0012615	323440000	495330000	355460000	391410000	172110000	188560000	61510000	1.40727e+08	2.78135	0.0192812	up
275729	Elongation factor 2	846	K	_VEVPGVENYYDK(gl)L_	12	2	819.904	0.21535	21944000	19178000	17570000	19564000	8363100	6258800	7023900	7.21527e+06	2.71147	0.000956561	up
333003	Probable proteasome subunit alpha type-7	64	K	_VVTSK(gl)LLK_	5	2	501.321	-0.64035	37259000	35611000	17230000	3.00333e+07	10184000	12213000	13095000	1.18307e+07	2.5386	0.0482976	up
105234	--	304	K	_QFDK(gl)NVTFNPADFVR_	4	2	956.471	-0.10476	16260000	12939000	22373000	1.71907e+07	6409200	4684700	9801800	6.96523e+06	2.46807	0.0313439	up
263247	Ubiquitin-like protein 1	45	K	_LIYQGK(gl)QMADEKK_	6	4	417.221	-0.54144	3978200000	3674800000	2880000000	3509666667	1130000000	1483600000	1676500000	1430366667	2.45368	0.00471303	up
265223	Sugar transporter STL1	520	K	_DAVLAGDEK(gl)IR_	9	3	434.233	-0.28305	207720000	242070000	151020000	200270000	65553000	71829000	118290000	85224000	2.34992	0.0213442	up
346270	Heat shock 70 kDa protein	511	K	_LSK(gl)EEIER_	3	3	373.2	-0.012473	449320000	434140000	266780000	3.83413e+08	139440000	162910000	189220000	1.63857e+08	2.33993	0.0218533	up
334284	--	213	K	_TSEK(gl)VVTGGGDRTPVEAQLER_	4	3	781.735	0.65028	87263000	76996000	125390000	9.65497e+07	34488000	36846000	53294000	4.15427e+07	2.32411	0.0256514	up
220302	--	114	K	_ELEQQTAENEK(gl)R_	11	3	530.257	0.83305	208930000	120820000	205510000	178420000	47561000	80453000	103060000	7.70247e+07	2.3164	0.0372519	up
271891	60S ribosomal protein L17	52	K	_FLENVK(gl)EKK_	6	2	624.851	0.14697	214520000	229970000	123910000	1.89467e+08	79990000	98528000	88905000	89141000	2.12547	0.0401853	up
331066	Ubiquitin-conjugating enzyme E2-20 kDa	16	K	_K(gl)AAESANVTKR_	1	3	430.237	0.17122	186700000	133720000	130380000	1.50267e+08	66885000	57525000	90337000	7.15823e+07	2.09921	0.0190495	up
325103	Guanine nucleotide-binding protein subunit gamma	84	K	_DVGDPTQIK(gl)K_	9	2	607.822	0.073944	192180000	225610000	117350000	178380000	77912000	84389000	94200000	8.55003e+07	2.08631	0.0454308	up
104024	Protein vip1	50	K	_SASVTFEK(gl)DTAAK_	8	2	734.868	0.28405	23360000	17532000		20446000	10985000	10302000	8274400	9853800	2.07494	0.021896	up
238783	Probable phosphatase PSR2	176	K	_AQLTEK(gl)DALAAQTGADSSK_	6	2	1010	-0.7828	31085000	25266000	20129000	2.54933e+07	12361000	11269000	14130000	1.25867e+07	2.02542	0.0169067	up
101014	--	32	K	_QVAK(gl)DSDVSITDR_	4	2	774.387	-1.653	40712000	37058000	26846000	34872000	12051000	18968000	21245000	1.74213e+07	2.00168	0.0248958	up
106307	CUE domain-containing protein C354.10	117	K	_IAEGNISQWGEVSNQK(gl)K_	16	2	1001.5	-1.144	16206000	13909000	10827000	1.36473e+07	26629000	23453000	31889000	2.73237e+07	0.499469	0.00933165	down
104546	Sterol regulatory element-binding protein 1	355	K	_GLAK(gl)ENAALR_	4	2	578.825	0.046777	52534000	80821000	50354000	6.12363e+07	115260000	119920000	132710000	122630000	0.499359	0.00524321	down
227872	Heat shock protein sti1 homolog	152	K	_LASNPK(gl)TSSLVSDASFMQK_	6	3	709.025	-0.45817	15701000	17007000	7521700	13409900	22557000	27381000	31320000	27086000	0.495086	0.0247995	down
281725	60S ribosomal protein L13	53	K	_PIDK(gl)LRPVVR_	4	3	436.27	-0.4125	194530000	261080000	107710000	1.87773e+08	375760000	368140000	394820000	3.79573e+08	0.494696	0.0131351	down
233295	Triosephosphate isomerase	216	K	_ILYGGSVSEK(gl)NCK_	10	2	784.89	-0.070444	251190000	239700000	251440000	2.47443e+08	491090000	500910000	519610000	503870000	0.491086	9.93e-06	down
346270	Heat shock 70 kDa protein	556	K	_NTLSDSK(gl)VDEKLDAADKEK_	7	2	1110.55	0.77164	222740000	157400000	184570000	1.88237e+08	347730000	380420000	429010000	385720000	0.488014	0.00285309	down
244692	Ornithine aminotransferase	402	K	_GLLAK(gl)PTHGNIIR_	5	3	501.963	-0.9975	8026700	5779200	10954000	8253300	14232000	18338000	18724000	17098000	0.482706	0.0130515	down
252290	Pyruvate decarboxylase	523	K	_EAIGK(gl)ANEYK_	5	2	618.815	-1.0836	9169100	7441100	6243700	7.61797e+06	12784000	16520000	18533000	1.59457e+07	0.477745	0.0115548	down
220487	Probable 4-hydroxy-2-oxoglutarate aldolase, mitochondrial	378	K	_DLVLLEK(gl)SL_	7	2	572.335	0.034478	57679000	55643000	73649000	6.23237e+07	99926000	160510000	145160000	1.35199e+08	0.460978	0.0187062	down
223454	Peroxiredoxin-1	187	K	_ADPK(gl)GSLEYFSK_	4	2	728.359	-0.6795	14938000	14618000	10906000	1.34873e+07	33483000	19649000	34848000	2.93267e+07	0.4599	0.0344304	down
108592	--	188	K	_AVGLEDDGGDALIEGMEMK(gl)K_	19	2	1096.51	0.27852	116400000	111510000	67399000	9.84363e+07	204350000	193530000	246620000	2.14833e+08	0.458199	0.00661225	down
268227	Uncharacterized MFS-type transporter C530.15c	96	K	_RDEK(gl)GFPLLGR_	4	3	467.925	-0.23421	83422000	135230000	79007000	9.92197e+07	201360000	226840000	224830000	2.17677e+08	0.455812	0.0039361	down
254600	DNA-binding protein creA	224	K	_GLPSNPQGGPMDISMLAK(gl)AANQVER_	18	3	899.115	0.13983	5368900	5099200	5502200	5.32343e+06	9788300	11854000	13412000	1.16848e+07	0.455587	0.0038283	down
340825	N-acetylglucosaminyltransferase	183	K	_AK(gl)LVAIR_	2	2	442.787	-0.0213	62197000	42966000	29395000	4.48527e+07	94082000	91939000	109850000	9.86237e+07	0.454786	0.00828316	down
263120	UPF0590 protein C409.17c	197	K	_GGLWVEEGASDADAK(gl)GWR_	15	3	673.317	0.026833	16616000	12164000	17109000	1.52963e+07	29709000	32268000	38969000	3.36487e+07	0.45459	0.0044614	down
330150	GTP-binding protein ypt1	130	K	_YATEGVNK(gl)LLVGNK_	8	2	810.441	-0.34119	127520000	87635000	61658000	92271000	202920000	174150000	233040000	203370000	0.45371	0.0122724	down
105781	General amino acid permease AGP2	9	K	_(ac)SDLNEK(gl)PK(gl)YGDSDVEAIR_	8	3	769.368	-0.27135	10425000	4379900	8798800	7867900	18867000	13310000	20505000	1.75607e+07	0.448041	0.0266242	down
331210	Ubiquitin-like protein pmt3/smt3	120	K	_LEK(gl)LMNAFCER_	3	2	762.869	0.41798		2875200	2163300	2519250	5736100	5886100	5441400	5.68787e+06	0.442917	0.00207961	down
328404	Uncharacterized membrane protein C6F6.13c	749	K	_TDGIHDEK(gl)QLR_	8	2	713.358	0.085728	8519200	6907300	5648100	7.02487e+06	16569000	14437000	16704000	1.59033e+07	0.441723	0.00131934	down
104921	--	74	K	_ADSLNDK(gl)LANRPSPDDLIK_	7	3	732.713	-0.30383	19659000	35997000	18909000	24855000	45990000	73084000	51386000	56820000	0.437434	0.0328291	down
102285	Uncharacterized protein DR_0888	90	K	_IEDWK(gl)DDRDEK_	5	2	781.858	-0.1828	49099000	39711000	20113000	3.63077e+07	72987000	74140000	102750000	8.32923e+07	0.435906	0.0221896	down
66997	--	239	K	_K(gl)VPDTGSVISTH_	1	2	677.852	0.39977	190270000	95568000	165400000	1.50413e+08	342740000	316520000	377460000	3.45573e+08	0.435255	0.00427366	down
228356	Cytochrome P450 3A13	265	K	_ILIK(gl)PM(ox)M(ox)PKSLAK(gl)_	13	2	865.489	0.38416	914390000	162010000	659640000	578680000	1315100000	1290000000	1381900000	1330000000	0.435098	0.027887	down
228356	Cytochrome P450 3A13	256	K	_ILIK(gl)PM(ox)M(ox)PKSLAK(gl)_	4	3	577.328	0.37551	914390000	162010000	659640000	578680000	1315100000	1290000000	1381900000	1330000000	0.435098	0.027887	down
105546	--	28	K	_DVEALGAEIPSAVDQEK(gl)QLLR_	17	4	599.567	0.16931	83534000	84193000	23780000	6.38357e+07	152350000	116850000	172220000	147140000	0.433843	0.0318472	down
280826	60S ribosomal protein L11	35	K	_AAK(gl)VLEQLSGQTPVYSK_	3	2	967.023	0.42817	3173000	6936800	5083900	5.06457e+06	12918000	11042000	11439000	1.17997e+07	0.429213	0.00537215	down
245307	Heat shock protein 90 homolog	567	K	_VVVSHK(gl)LVGAPCAIR_	6	2	860.488	0.22156	26154000	35531000	29032000	30239000	65859000	81546000	64522000	7.06423e+07	0.428058	0.00274254	down
101666	40S ribosomal protein S10-B	137	K	_RRDAGEGK(gl)EGGAPGEFNPQFR_	8	3	797.051	-0.5211	4840000000	3530000000	4546800000	4302933333	10600000000	9250300000	10600000000	10151100000	0.423888	0.000623552	down
346270	Heat shock 70 kDa protein	323	K	_VLTDAK(gl)IDKSQVHEIVLVGGSTR_	6	2	1290.21	0.77945	393120000	248350000	163320000	2.68263e+08	737330000	579710000	630060000	6.49033e+08	0.413328	0.00954855	down
326012	Curved DNA-binding protein	36	K	_VLAAVK(gl)DLCVAGEK_	6	3	529.624	0.30148	1960700	3615200	1341000	2.30563e+06	4218800	5594100	7053800	5.62223e+06	0.410092	0.0355605	down
42468	--	122	K	_YIDGHK(gl)PTLIR_	6	3	476.265	-0.70297	29827000	47814000	26272000	3.46377e+07	74124000	83824000	97301000	85083000	0.407104	0.00597036	down
252354	Eukaryotic translation initiation factor 3 subunit G	125	K	_QEAQNEANDPNAQSLK(gl)QK_	16	3	709.674	-0.39536		7889300	10996000	9442650	22954000		23629000	23291500	0.405412	0.01292	down
353852	V-type proton ATPase catalytic subunit A	745	K	_RK(gl)ALNVGNVFWR_	2	3	525.295	-0.41549	2877800	4506400	7546200	4976800	10579000	10995000	15282000	1.22853e+07	0.405101	0.0228414	down
263388	DNA-directed RNA polymerase II subunit rpb4	70	K	_K(gl)NFQESEILSK_	1	2	718.873	-0.14174	8754800	8099100	15221000	1.06916e+07	24648000	25870000	29330000	26616000	0.401699	0.00397028	down
232389	--	142	K	_QAELDKEESK(gl)R_	10	2	723.863	0.89739	11869000	10083000	48287000	23413000	55908000	57841000	61154000	58301000	0.401588	0.0497275	down
222795	40S ribosomal protein S3	200	K	_GSDPEGK(gl)AGPQK(gl)_	7	2	699.834	-0.18409	3803500000	2855300000	2012800000	2890533333	6567400000	5529300000	9525200000	7207300000	0.401056	0.0296454	down
273329	Eukaryotic translation initiation factor eIF-1	85	K	_SFDPFAEVDEDGGEGEK(gl)K_	17	2	1035.45	0.046232	9110600	9686800	20786000	1.31945e+07	28128000	31935000	38840000	3.29677e+07	0.400224	0.0159417	down
333723	60S ribosomal protein L36	50	K	_SLIK(gl)EVAGLAPYEKR_	4	3	596.672	0.17207	35524000	25033000	29694000	3.00837e+07	77274000	81541000	70317000	7.63773e+07	0.393882	0.000487226	down
105107	--	1210	K	_VEAVAESSGAEPSQSGSLTK(gl)R_	20	2	1102.54	0.16157	32875000	38467000	33943000	35095000	85710000	73486000	108890000	89362000	0.392728	0.0067111	down
326027	Secondary metabolism regulator laeA	255	K	_K(gl)IGFEAVVER_	1	2	631.349	0.59127	56722000	70038000	31325000	52695000	109590000	137380000	160500000	1.35823e+08	0.387967	0.0110577	down
219039	O-glycoside alpha-1,2-mannosyltransferase homolog 4	23	K	_ALTGPPQLPTADEK(gl)LHKPR_	14	3	728.403	0.6828	49202000	71904000	36858000	5.26547e+07	118180000	115380000	178840000	1.37467e+08	0.383036	0.0213829	down
104720	Fructose-bisphosphate aldolase	115	K	_K(gl)LLPWLDGMLDADEK_	1	2	929.474	-1.0867	25859000	24040000	36240000	28713000	69222000	76536000	79414000	7.50573e+07	0.382548	0.000676614	down
241720	Vesicle-associated membrane protein-associated protein C16G5.05c	79	K	_QDPPLDTK(gl)CR_	8	2	672.322	-0.3295	309570000	304140000	233260000	2.82323e+08	604610000	718160000	893110000	7.38627e+08	0.382227	0.00643306	down
258633	Non-histone chromosomal protein 6	77	K	_APYEAK(gl)AAADKK_	6	2	688.862	0.18035	45654000	238590000	194820000	159688000	435180000	393900000	426370000	4.18483e+08	0.381587	0.0123257	down
277770	Peptidyl-prolyl cis-trans isomerase, mitochondrial	211	K	_HVVFGK(gl)VADEDGRR_	6	4	425.472	0.17381	84802000	44714000	63619000	6.43783e+07	146090000	183620000	180130000	1.69947e+08	0.378815	0.00317169	down
105440	Putative arrestin-related trafficking adapter C2D10.04	632	K	_LTPLAK(gl)VQVHK_	6	4	337.708	0.021446		89262000	187190000	138226000	290260000	438700000	369720000	3.66227e+08	0.377433	0.0412879	down
331470	Woronin body major protein	364	K	_YLGVDLFTK(gl)QLHEESSQVHNPAPSVVVQTMR_	9	4	906.712	0.32158	5404300	8061200		6732750	17961000	18461000	17183000	1.78683e+07	0.376798	0.00205547	down
330110	--	192	K	_DHVLSVYSSEYKK(gl)_	13	3	556.946	-0.52107	6683800	4270800	2997600	4.65073e+06	9545600	16141000	11898000	12528200	0.371221	0.0235576	down
217221	NADPH--cytochrome P450 reductase	629	K	_QQGK(gl)IINDLLEQK_	4	2	820.952	-0.87111	84453000	127200000	54276000	88643000	194050000	257470000	264970000	238830000	0.371155	0.00825756	down
267467	Phosphoglucan phosphatase LSF1, chloroplastic	425	K	_ESIAEAGKSPEAAANTQAVEEK(gl)K_	22	3	824.745	0.21804	68043000	38455000	49808000	52102000	112810000	149590000	166530000	1.42977e+08	0.364409	0.00730529	down
239353	Deubiquitination-protection protein dph1	89	K	_VKPGNTIHLVK(gl)SAASNPTPAPSSAALQPVPR_	11	3	1073.92	0.070698	86180000	67985000	79446000	7.78703e+07	262200000	120360000	261100000	2.14553e+08	0.362942	0.0448398	down
324701	Calmodulin	116	K	_HVMTSIGEK(gl)LTDDEVDEM(ox)IR_	9	3	816.718	0.8557	15751000	22561000	8837500	15716500	47981000	27687000	55594000	43754000	0.359201	0.0384026	down
328652	Protein GVP36	103	K	_TVSEK(gl)VQLLSTASSPAEAQAALTAPPSAKPQPK_	5	4	855.211	0.19888	6710200	13272000	3157200	7.71313e+06	22310000	19907000	22215000	2.14773e+07	0.359129	0.0108999	down
258633	Non-histone chromosomal protein 6	51	K	_ENVREENPGIK(gl)FGEVGR_	11	3	682.012	0.21588	101430000	87258000	73700000	8.74627e+07	177280000	212080000	346170000	2.45177e+08	0.356733	0.0389005	down
249333	Eburicol 14-alpha-demethylase	181	K	_NPAFK(gl)GQSGVVDISQK_	5	2	894.966	1.2505	6910600	4994200	11998000	7967600	22032000	21762000	23810000	2.25347e+07	0.353571	0.00263585	down
346270	Heat shock 70 kDa protein	450	K	_TK(gl)DNNLLGK_	2	2	558.804	-0.8613	26651000	26415000	16965000	2.33437e+07	41984000	75466000	82119000	66523000	0.350911	0.0281067	down
102097	FK506-binding protein 1B	41	K	_GK(gl)QFDSSVGR_	2	3	398.867	-0.26491	110740000	92895000	68200000	9.06117e+07	215970000	263480000	299340000	2.59597e+08	0.349048	0.00337564	down
108221	E3 ubiquitin-protein ligase RSP5	780	K	_LDLPPYK(gl)TLEQLQQK_	7	2	964.528	3.5129	17759000	22581000	17550000	1.92967e+07	40589000	59516000	65897000	55334000	0.348731	0.00976937	down
330374	Malic acid transport protein	64	K	_HK(gl)VDQQHGSTGAGDVELAPR_	2	4	554.776	0.68348	68935000	57670000	47220000	5.79417e+07	194180000	134010000	170270000	1.66153e+08	0.348724	0.00432958	down
103787	Ubiquitin-40S ribosomal protein S27a	29	K	_AK(gl)IQDK(gl)EGIPPDQQR_	2	3	651.005	-0.11013	52858000	64156000	40072000	52362000	126770000	179980000	143820000	150190000	0.348638	0.0046795	down
267279	Putative agmatinase 1	291	K	_EIDTIGTDGIIK(gl)K_	12	2	758.914	0.97277	6012500	5143500		5578000	14051000	16750000	17276000	1.60257e+07	0.348067	0.0042942	down
246441	Palmitoyltransferase AKR1	246	K	_TNTGK(gl)TPAITAQELNTLPAWR_	5	3	799.756	0.48536	4695600	3920100	6628500	5081400	11817000	15577000	16534000	1.46427e+07	0.347027	0.00440463	down
346270	Heat shock 70 kDa protein	499	K	_TNK(gl)IVITNDK_	3	2	630.351	0.23384		25597000	4748100	15172550	42993000	39003000	49435000	4.38103e+07	0.346324	0.0460755	down
105467	Farnesyl pyrophosphate synthase	4	K	_(ac)AEK(gl)TSLADLNAAAPVESDPKR_	3	3	780.399	0.05469	11981000	13854000	6087600	1.06409e+07	19342000	43082000	30080000	3.08347e+07	0.345094	0.0495748	down
235435	Myosin-2	271	K	_LVFQPLK(gl)ER_	7	2	622.361	0.26465		7923100	9193900	8558500		23656000	26066000	24861000	0.344254	0.00691024	down
334850	Probable proteasome subunit beta type-4	221	K	_DGIVPIEFDNSKVVK(gl)_	15	3	591.984	0.66638	5366300	12503000	5014500	7.62793e+06	18160000	25796000	22756000	2.22373e+07	0.343024	0.0114265	down
320725	--	80	K	_LIQTK(gl)GADFVDTEK_	5	2	839.936	0.052388	328320000	123450000	436100000	2.95957e+08	764070000	861940000	987940000	8.71317e+08	0.339666	0.00686482	down
332795	--	220	K	_TQQQHSSPPENPFLNHPNLLDNSLAGDPK(gl)YIQMVSR_	29	5	838.213	0.030096	35279000		25451000	30365000	82137000	89476000	96579000	8.93973e+07	0.339663	0.0028336	down
327232	Elongation factor 1-alpha	400	K	_FSELLEK(gl)IDRR_	7	3	507.279	0.071944	21599000	33231000	24351000	2.63937e+07	93918000	85679000	54443000	7.80133e+07	0.338323	0.014595	down
219395	Acyl-CoA desaturase	441	K	_RAQM(ox)ENK(gl)DVSFVNDLSGQR_	7	3	775.373	0.15583	273350000	219030000	180240000	2.24207e+08	601080000	708260000	685530000	6.64957e+08	0.337175	0.000480769	down
109079	Polyamine transporter 1	281	K	_IGVVK(gl)DLR_	5	2	507.309	0.67619	8939900	11963000	7207100	9370000	22769000	30915000	29940000	2.78747e+07	0.336148	0.00317527	down
261063	Sec14 cytosolic factor	256	K	_IHILGSGYQK(gl)ELLQHVPK_	10	3	725.408	-0.088475	15321000	20237000	10763000	1.54403e+07	50394000	41836000	47561000	46597000	0.331359	0.00110857	down
265684	Vigilin 1	297	K	_EQILK(gl)IIGER_	5	3	438.258	0.30653	16042000	29025000	15879000	2.03153e+07	66888000	42201000	75169000	6.14193e+07	0.330764	0.0191072	down
103717	40S ribosomal protein S20	45	K	_GK(gl)DLPVKGPVRLPTK_	2	3	573.681	0.98931	43120000	35779000	49221000	4.27067e+07	146860000	82523000	159930000	129771000	0.329093	0.0229165	down
103717	40S ribosomal protein S20	8	K	_(ac)SYQK(gl)GDK(gl)GDFEAPK_	7	2	920.429	0.082353	1280000000	2314300000	2060000000	1885100000	7720000000	4388300000	5160000000	5755766667	0.327515	0.021252	down
108221	E3 ubiquitin-protein ligase RSP5	88	K	_K(gl)DQGFLGVINVR_	1	2	730.404	-1.5027	12938000	11302000	16601000	1.36137e+07	37047000	42977000	45123000	4.17157e+07	0.326344	0.000616889	down
331295	--	680	K	_SVTEVTANIK(gl)ELPSTTNELIAK_	10	3	824.778	-0.019637		5676100	3049900	4363000	12023000	13640000	14666000	13443000	0.324556	0.00735626	down
103155	Enolase	96	K	_DQTAVDEFLIK(gl)LDGTANK_	11	3	698.023	0.10037	25819000	12099000	13033000	1.69837e+07	40485000	59857000	56784000	5.23753e+07	0.324268	0.00902881	down
101684	Glyceraldehyde-3-phosphate dehydrogenase	193	K	_TVDGPSAK(gl)DWR_	8	3	449.221	0.13705	33922000	97293000	68077000	6.64307e+07	154110000	220530000	245230000	2.06623e+08	0.321506	0.0129022	down
109079	Polyamine transporter 1	32	K	_SLPTVVTLLTELGSSSEDDVSEK(gl)R_	23	4	669.845	0.061022	35631000	59517000	2832700	3.26602e+07	105800000	73627000	128060000	1.02496e+08	0.31865	0.0375249	down
105466	Vacuolar protein sorting-associated protein 68	12	K	_FSK(gl)PEWLNSVHAR_	3	4	421.969	-0.38817		1696000	3128900	2412450	9124400	5783700	7846800	7.58497e+06	0.318057	0.0322486	down
261395	Caffeine resistance protein 5	25	K	_GGGGGGGEEEGGK(gl)GDNDVHDEIEYR_	13	4	651.776	-0.54947	45214000	31026000	39233000	38491000	136940000	92735000	134340000	1.21338e+08	0.31722	0.00512274	down
103579	Guanine nucleotide-binding protein subunit beta-like protein	280	K	_VDELKPEFASTGTK(gl)R_	14	3	597.979	0.26353	12104000	11517000	15398000	1.30063e+07	30709000	31515000	61167000	4.11303e+07	0.316222	0.0494971	down
239353	Deubiquitination-protection protein dph1	80	K	_VK(gl)PGNTIHLVK_	2	3	440.598	-0.37929	18597000	18185000	43868000	2.68833e+07	79501000	90493000	85712000	8.52353e+07	0.315401	0.00300192	down
334011	--	103	K	_NLK(gl)GVTIK_	3	2	493.803	0.20643	18027000	20513000	16263000	1.82677e+07	47301000	61116000	65477000	5.79647e+07	0.315152	0.00211265	down
256638	Putative band 7 family protein R614	247	K	_IGESK(gl)IIAAK_	5	2	572.34	-0.017087		6085200	7854300	6969750	21683000	26174000	19756000	2.25377e+07	0.309249	0.00874875	down
258432	Probable extracellular glycosidase ARB_03382	377	K	_GINPDGFSEAQPEYDAK(gl)TGIATR_	17	2	1276.11	-1.0839	22352000	13687000	18189000	18076000	57530000	54651000	63954000	5.87117e+07	0.307877	0.000397891	down
275729	Elongation factor 2	154	K	_IK(gl)PVVVINKVDR_	2	3	498.644	-0.16905	32089000	41057000	41333000	3.81597e+07	101330000	100540000	171720000	124530000	0.30643	0.0221515	down
101684	Glyceraldehyde-3-phosphate dehydrogenase	332	K	_VLDLISHVAK(gl)VDGNA_	10	2	832.952	-0.11327	51947000	53281000	33873000	46367000	111830000	172520000	170190000	1.51513e+08	0.306026	0.00722521	down
100587	--	6	K	_(ac)SVASK(gl)NLFDLLGNDDEGSETPKAPVK_	5	3	963.149	1.1202	3974400	4308700	2664400	3.64917e+06	12211000		11714000	11962500	0.305051	0.00114659	down
323282	Histone H2B	58	K	_HAVSEGTK(gl)AVTK_	8	2	671.36	-0.2765	162620000	28870000	105530000	9.90067e+07	361430000	289320000	323120000	3.24623e+08	0.304989	0.00684512	down
330374	Malic acid transport protein	62	K	_QFSPEEK(gl)HK_	7	2	622.307	-0.46194	70817000	100310000	73331000	81486000	259940000	231290000	311490000	2.67573e+08	0.304537	0.00181776	down
249839	ATP-dependent 6-phosphofructokinase	638	K	_LILINEK(gl)ASK_	7	3	414.919	0.10183	29660000	18410000	33439000	2.71697e+07	73030000	93526000	101410000	89322000	0.304177	0.00291823	down
104409	Histone H2B	128	K	_HAVSEGTK(gl)AVTK_	8	2	671.36	-0.2765	162620000	28870000	105530000	9.90067e+07	361430000	295240000	323120000	3.26597e+08	0.303147	0.00623887	down
103787	Ubiquitin-40S ribosomal protein S27a	48	K	_LIFAGK(gl)QLEDGRTLSDYNIQK(gl)ESTLHLVLR_	6	5	737.999	0.81784	17600000000	7809300000	18300000000	14549766667	44100000000	49600000000	50700000000	48122333333	0.30235	0.00104605	down
283760	Ubiquitin carboxyl-terminal hydrolase 6	197	K	_EGFPQFAQK(gl)SR_	9	2	704.852	2.895	18269000	13421000	22541000	18077000	56650000	57540000	65339000	59843000	0.302074	0.000395616	down
293583	Alanine racemase TOXG	139	K	_HLTVEDAK(gl)K_	8	2	577.812	0.58083		44785000	2827700	23806350	68348000	83188000	86398000	7.93113e+07	0.300163	0.0483597	down
349539	Flavin carrier protein 2	676	K	_GDHGDGGYVK(gl)APLEDEDDEDSIVPLGSSTANLPGHR_	10	3	1278.59	0.49821	17918000	33129000	28240000	26429000	90069000	69353000	105060000	8.81607e+07	0.299782	0.00542646	down
102097	FK506-binding protein 1B	63	K	_IGVGQVIK(gl)GWDEGVTQMK_	8	3	687.026	0.58809	6189600	2294600	9759200	6.08113e+06	16868000	21804000	22538000	2.04033e+07	0.298046	0.00687194	down
262898	1,3-beta-glucan synthase component FKS1	951	K	_ILSDETAQYNGDEEK(gl)AEKDTAK_	15	3	857.068	-0.22072	45989000	33245000	41697000	4.03103e+07	147440000	96454000	161920000	1.35271e+08	0.297996	0.00930694	down
101684	Glyceraldehyde-3-phosphate dehydrogenase	185	K	_IIEGLMTTVHSYTATQK(gl)TVDGPSAK_	17	3	921.472	0.29035	23713000	16795000	31656000	2.40547e+07	78817000	95260000	69716000	8.12643e+07	0.296005	0.00267475	down
108141	ZZ-type zinc finger-containing protein P35G2.11c	626	K	_SLPLPASGFDGAAMQK(gl)LLR_	16	3	696.042	0.23746	3923600	1340300	3593200	2.95237e+06	11997000	11186000	6929200	10037400	0.294137	0.0160572	down
246236	Probable 60S ribosomal protein L28e	55	K	_KHAGFVNDK(gl)AVSISTGGEK_	9	3	687.024	0.77586	6609700		4130800	5370250	19924000	16031000	19032000	18329000	0.292992	0.00533945	down
328301	Phosphoglycerate kinase	17	K	_LSITDVDLKGK(gl)_	11	3	434.914	-0.14839	12062000	11704000	5001200	9.58907e+06	25942000	31809000	40501000	3.27507e+07	0.29279	0.00856655	down
103417	60S ribosomal protein L30	86	K	_APVHHYGGTNIELGTACGK(gl)LFR_	19	5	503.256	-0.10142	129120000	63309000	105830000	9.94197e+07	343400000	296780000	380440000	3.40207e+08	0.292233	0.00146926	down
273510	3-hydroxybenzoate 4-monooxygenase	76	K	_MGIK(gl)AQVIDDR_	4	2	680.356	0.18428	25911000	21615000	27889000	2.51383e+07	76838000	92686000	89623000	8.63823e+07	0.291012	0.000296204	down
218572	Probable UTP--glucose-1-phosphate uridylyltransferase	63	K	_NSLTTLAETVK(gl)DPEQK_	11	2	944.487	0.72142	13316000	9899300	11147000	11454100	32077000	41663000	44697000	39479000	0.290131	0.00204878	down
220392	ATP-dependent RNA helicase eIF4A	137	K	_DDMK(gl)ALQDGPQVVVGTPGR_	4	2	1049.02	0.66568	6710000	2791200	10620000	6.70707e+06	20774000	19157000	29849000	23260000	0.288352	0.014669	down
269491	Vegetative incompatibility protein HET-E-1	46	K	_DGCSIPADSK(gl)NGPSTR_	10	3	592.604	-0.19764	12340000	5041400	7494300	8291900	29775000	18990000	37723000	2.88293e+07	0.28762	0.0244776	down
341915	Probable T-complex protein 1 subunit beta	419	K	_TTLGGGCAEMLMAK(gl)AVEGAATR_	14	3	770.373	-0.44249	5576600	3474700	6112900	5.05473e+06	13467000	18705000	20601000	17591000	0.287348	0.00533591	down
104409	Histone H2B	132	K	_AVTK(gl)YSSSTK_	4	1	1185.61	0.17765	5179700000	4767700000	3856400000	4601266667	16700000000	16200000000	15200000000	16029333333	0.287053	4.04e-05	down
251720	Pyridoxal 5'-phosphate synthase subunit PDX1	204	K	_TVSADIAKAK(gl)_	10	2	559.314	-0.67188	32511000	64323000	17260000	3.80313e+07	88647000	192240000	119480000	1.33456e+08	0.284974	0.0472469	down
224177	40S ribosomal protein S13	43	K	_K(gl)GATPSQIGVVLR_	1	2	720.42	0.10431	19986000	16131000	15546000	17221000	55209000	61031000	66045000	6.07617e+07	0.283419	0.000221001	down
328301	Phosphoglycerate kinase	150	K	_ADKEK(gl)VAEFR_	5	2	653.841	-0.7673	7695700		4876800	6286250	21779000	18627000	26873000	2.24263e+07	0.280307	0.0160066	down
247527	Nucleoside diphosphate kinase	34	K	_GYK(gl)LAAIK_	3	2	489.293	0.030331	8113300	16068000	14762000	12981100	35618000	50370000	53120000	4.63693e+07	0.27995	0.00500394	down
101944	--	97	K	_NFSSEQPIIIK(gl)GGVLASKI_	11	2	1058.09	0.76181	19591000	36104000	31397000	2.90307e+07	77137000	98672000	135630000	103813000	0.279644	0.0136098	down
217385	Probable ATP-citrate synthase subunit 1	181	K	_GVTIIGPATVGGIKPGCFK(gl)_	19	3	662.7	0.19454		7930300	5324700	6627500	23962000	25374000	21768000	2.37013e+07	0.279626	0.00198245	down
251795	Long-chain-fatty-acid--CoA ligase 1	606	K	_K(gl)LAEANGIK_	1	3	353.205	0.26359	54454000	27260000	33477000	38397000	140910000	108010000	165150000	1.38023e+08	0.278192	0.00573632	down
103155	Enolase	120	K	_LGANAILGVSLAVAK(gl)AGAAEK_	15	3	680.06	-0.49628	10773000	13977000	2941600	9.23053e+06	28263000		38184000	33223500	0.277831	0.023578	down
275729	Elongation factor 2	307	K	_LELK(gl)LAPEDR_	4	2	649.359	0.44764	11421000	4838800	3540400	6.60007e+06		27364000	20323000	23843500	0.276808	0.0245311	down
265023	--	297	K	_VQVSQK(gl)SESPVSGVSPHHL_	6	4	529.775	-0.15452		17317000	19937000	18627000	62826000	62567000	77223000	6.75387e+07	0.275798	0.00450207	down
222795	40S ribosomal protein S3	78	K	_ELTSLIQK(gl)R_	8	2	601.349	-0.17654	7115500	4521000	6412200	6.01623e+06	25155000	26483000	13922000	2.18533e+07	0.2753	0.0175127	down
329021	40S ribosomal protein S17	544	K	_YYPK(gl)LTLDFETNKR_	4	4	476.249	-0.01333	168840000	102960000	121260000	131020000	477960000	465080000	487390000	476810000	0.274785	7.48e-05	down
239692	SH3 domain-containing protein PJ696.02	288	K	_NATYGGNSGQGEFGAPK(gl)R_	17	3	642.301	0.007768	44100000	32709000	19542000	32117000	109760000	123820000	118480000	1.17353e+08	0.273678	0.000482256	down
225412	Chitin synthase 6	717	K	_GDYGLGFK(gl)GDYR_	8	2	731.341	-0.036537		5004000	1484500	3244250	11744000	10862000	13254000	1.19533e+07	0.27141	0.0120002	down
237139	--	93	K	_GPLGAK(gl)GPNTPLWHIQGTPESER_	6	3	852.77	0.51603	6546800	9888000	12405000	9.61327e+06	41731000	30033000	35237000	35667000	0.269528	0.0023351	down
107644	--	119	K	_GFNPLSPTFREEQVLEK(gl)R_	17	3	754.394	0.2718	10364000	46734000	15530000	2.42093e+07	56633000	115940000	97420000	8.99977e+07	0.269	0.0344848	down
105634	--	445	K	_NYYYGDEVK(gl)NDNR_	9	2	882.385	-0.97203	2543100		3344600	2943850	10138000	11839000		10988500	0.267903	0.0133852	down
333615	Class E vacuolar protein-sorting machinery protein HSE1	153	K	_QSNPQLQPPSAPQK(gl)TGLTDLDR_	14	3	835.761	0.23017	13985000	8188600	15022000	1.23985e+07	48099000	27470000	64351000	46640000	0.265835	0.0346201	down
353852	V-type proton ATPase catalytic subunit A	1128	K	_IK(gl)QLLSDSEELDQVVQLVGK_	2	3	785.764	-0.13838	12593000	8369300	3709300	8.22387e+06	25782000	23460000	43634000	3.09587e+07	0.26564	0.0296746	down
330586	--	6	K	_(ac)ADETK(gl)PVEIPQEEAPATTTEAPAAAAVEAPATEVK_	5	3	1230.27	-0.40054	45140000	36925000	36190000	3.94183e+07	155080000	142250000	151730000	1.49687e+08	0.263339	2.12e-05	down
108273	Eukaryotic translation initiation factor 3 subunit I	244	K	_TYPADTPLNSAAITPKK(gl)_	17	2	951.502	0.0027186	12742000		10536000	11639000	48550000	39133000	45440000	4.43743e+07	0.262291	0.00297139	down
103717	40S ribosomal protein S20	50	K	_DLPVK(gl)GPVRLPTK_	5	2	767.459	-0.42039		13087000	7262200	10174600	38122000	35544000	43362000	3.90093e+07	0.260825	0.00432281	down
101014	--	14	K	_NTANYVSDK(gl)ASELTNSASK_	9	2	1057.5	-0.064781	58871000	31983000	49545000	4.67997e+07	195620000	164030000	179300000	179650000	0.260505	0.000385385	down
330932	Recoverin family protein DDB_G0274781	460	K	_RMEGK(gl)VFHSNGEVFINDDKFNVVNETRPDVGNR_	5	5	787.587	0.218		6228900	6432000	6330450	26952000	24052000	21955000	2.43197e+07	0.260302	0.00239078	down
241720	Vesicle-associated membrane protein-associated protein C16G5.05c	31	K	_NTNK(gl)QPVAFK_	4	2	630.838	0.22019	16529000	40455000	20697000	2.58937e+07	84961000	111640000	102850000	99817000	0.259411	0.00236232	down
251906	Squalene monooxygenase	212	K	_K(gl)QFLGAQPVVK_	1	2	664.888	-0.052313	6026600	5170500		5598550	20880000	21214000	23912000	22002000	0.254456	0.00102432	down
224177	40S ribosomal protein S13	27	K	_NPPSWLK(gl)TTPEQVVEQICK_	7	3	790.07	-0.60015	2604600	2134500	1398700	2.04593e+06		8002200	8159900	8081050	0.253177	0.000937113	down
267473	Inositol-3-phosphate synthase	213	K	_K(gl)EMAAMRPLPSIYYPDFIAANQADR_	1	3	994.825	-0.22492	21800000	12203000	22613000	18872000	66500000	79027000	79755000	75094000	0.251312	0.000497522	down
103155	Enolase	60	K	_WLGK(gl)GVLK_	4	2	507.808	0.22973	211420000	131930000	161460000	168270000	545120000	671590000	814540000	6.77083e+08	0.248522	0.00331073	down
275729	Elongation factor 2	255	K	_LWGDNYFNPK(gl)TK_	10	2	798.894	-0.50542	17789000	23519000	23718000	2.16753e+07	74874000	93136000	95483000	87831000	0.246785	0.00062427	down
103717	40S ribosomal protein S20	33	K	_VQSLEK(gl)VCTELIER_	6	2	909.475	-1.4128	32444000	6938900	35702000	25028300	104310000	97662000	107720000	1.03231e+08	0.24245	0.00121675	down
215908	Elongation factor 3	458	K	_ILLTETK(gl)LK_	7	2	586.866	-0.32489	4695600	2955100	3700100	3783600	11492000	13111000	22516000	1.57063e+07	0.240896	0.0264764	down
330134	--	4	K	_(ac)STK(gl)LNQSLEEILK_	3	2	829.952	1.7079		1900400	1621500	1760950	8114900		6506300	7310600	0.240876	0.0209578	down
105974	Plasma membrane ATPase	21	K	_(ac)AEHGSPALNTQIESGNFDEK(gl)HAEAAPAEPTPTKAPK_	20	3	1299.63	0.80294	814510000	1059800000	584530000	8.19613e+08	3669500000	2405200000	4217500000	3430733333	0.238903	0.00921088	down
327232	Elongation factor 1-alpha	56	K	_CGGIDK(gl)R_	6	2	460.224	-0.89809	63799000	54395000	44730000	54308000	207120000	217920000	264840000	229960000	0.236163	0.000694189	down
258754	Pyruvate kinase	99	K	_QVAIALDTK(gl)GPEIR_	9	2	812.954	0.04307	16625000	63947000	51884000	44152000	182090000	167560000	211270000	1.86973e+08	0.236141	0.00172721	down
249839	ATP-dependent 6-phosphofructokinase	690	K	_LAIK(gl)CIQHLENFGR_	4	3	604.989	-0.67057	29479000	42148000	33486000	3.50377e+07	179800000	124850000	143390000	1.49347e+08	0.234606	0.00231384	down
107644	--	91	K	_SPLK(gl)SALK_	4	2	479.29	-0.42559		21129000	8033600	14581300	58220000	64835000	63451000	6.21687e+07	0.234544	0.00329949	down
258207	Ubiquitin carboxyl-terminal hydrolase 16	416	K	_SIYAGQALK(gl)NSAK_	9	2	732.894	0.14884	10555000	22896000	11663000	15038000	70301000	90141000	33071000	6.45043e+07	0.233132	0.0450897	down
251932	Catalase-peroxidase	6	K	_(ac)GSVDK(gl)CPLHSNVAGGGTR_	5	2	984.471	0.35991	36167000	20753000	28702000	2.85407e+07	115070000	111070000	144380000	1.23507e+08	0.231086	0.00113643	down
105974	Plasma membrane ATPase	34	K	_HAEAAPAEPTPTK(gl)APK_	13	2	865.447	0.073915	90779000	66057000	14693000	5.71763e+07	235460000	215600000	293860000	2.48307e+08	0.230265	0.0041602	down
220392	ATP-dependent RNA helicase eIF4A	307	K	_DLIMK(gl)EFR_	5	3	389.206	-0.14492	94580000	41639000	74916000	7.03783e+07	267650000	305870000	357370000	3.10297e+08	0.22681	0.00136626	down
222795	40S ribosomal protein S3	168	K	_FTDGFMIHSGQPAK(gl)DFIDSATR_	14	3	852.404	-0.42893	13747000		4471400	9109200	37969000	37725000	46081000	4.05917e+07	0.224411	0.00787021	down
226912	Glutamine--fructose-6-phosphate aminotransferase	82	K	_QLVNEAK(gl)LDETK_	7	2	751.396	-0.081917	6165400		19266000	12715700	43395000	58067000	68922000	5.67947e+07	0.223889	0.0260807	down
221705	Transaldolase	95	K	_EILQIIPGK(gl)VSTEVDAR_	9	3	661.369	0.17002	4270200	9892400	15754000	9972200	44536000	42406000	47494000	44812000	0.222534	0.000657806	down
220665	26S protease regulatory subunit 8 homolog	20	K	_LEILK(gl)GQAVLR_	5	2	677.414	-0.050992	3349700	10426000	998280	4924660	22559000	22189000	22037000	2.22617e+07	0.221217	0.00363181	down
245307	Heat shock protein 90 homolog	384	K	_ETLQQNK(gl)IMK_	7	2	673.858	-0.13941	70571000	76127000	33518000	60072000	219410000	273270000	324270000	2.72317e+08	0.220596	0.00303821	down
66997	--	238	K	_KTGATPSDAPMQLGMTK(gl)K_	17	4	494.754	-0.35578	33121000	122320000	55634000	7.03583e+07	285960000	308360000	368010000	3.20777e+08	0.219337	0.00231233	down
104400	Histone H2A	22	K	_SSK(gl)AGLAFPVGR_	3	3	435.242	-0.077476	23526000	18587000	15315000	1.91427e+07	75363000	86356000	101280000	8.76663e+07	0.218358	0.000962955	down
331295	--	692	K	_ELPSTTNELIAK(gl)HVK_	12	3	598.663	0.42128	6566100	4409700	4986600	5320800	35769000	19180000	18747000	2.45653e+07	0.216598	0.0269766	down
103155	Enolase	347	K	_AANALLLK(gl)VNQIGTLTESIQAAK_	8	3	827.806	-0.035394	14674000	17691000		16182500	77317000	58411000	88555000	74761000	0.216456	0.0143142	down
328301	Phosphoglycerate kinase	15	K	_LSITDVDLK(gl)GKR_	9	3	486.947	-0.55747	46600000	53986000	66907000	55831000	248580000	253100000	272240000	2.57973e+08	0.216422	2.73e-05	down
276718	Cofilin	109	K	_LTFIAWSPDDAGIKAK(gl)_	16	2	923.989	0.49434	106090000	79905000	99309000	9.51013e+07	518530000	402850000	412700000	4.44693e+08	0.213858	0.000763772	down
101729	Syntaxin PEP12	87	K	_K(gl)IQTWEEVTPTQK_	1	3	567.965	-0.23803	33508000	22610000	25006000	2.70413e+07	110790000	138090000	131140000	1.26673e+08	0.213473	0.000352075	down
283348	60S ribosomal protein L12	48	K	_VGEDIAK(gl)ATGDWK_	7	2	752.376	-0.58201	3186200	4802200	4546200	4178200	15444000	20503000	23220000	1.97223e+07	0.211851	0.00263605	down
327232	Elongation factor 1-alpha	295	K	_IETGVLK(gl)PGMVVTFAPSNVTTEVK_	7	3	877.807	0.94694	12483000	12430000	10462000	1.17917e+07	51438000	57332000	58556000	5.57753e+07	0.211414	4.37e-05	down
244791	Transmembrane GTPase fzo1	139	K	_AINK(gl)VIDLLTELQDENAK_	4	3	714.386	-0.98723	4627900	4168800		4398350	20968000		20936000	20952000	0.209925	0.000193173	down
282705	Dynein light chain Tctex-type	62	K	_AVISESTPEK(gl)ASAPAFK_	10	2	923.981	1.0533	19046000	3815700	11155000	11338900	54856000	49289000	58652000	5.42657e+07	0.208952	0.00114921	down
243874	Histone H3	80	K	_EIAQDFK(gl)SDLR_	7	2	718.362	-0.16759	6035900	28206000	4238300	1.28267e+07	51003000	69750000	65219000	6.19907e+07	0.206914	0.00676543	down
271891	60S ribosomal protein L17	96	K	_SAEFLLQLLK(gl)NAESNADAK_	10	2	1088.57	-0.072298	3192400	3031800	454400	2226200	12677000	10323000	9478200	1.08261e+07	0.205633	0.00274592	down
239321	Tubulin alpha-B chain	164	K	_LSVDYGKK(gl)_	8	2	512.277	-0.020431	7198700	7466500		7332600	31610000		40083000	35846500	0.204556	0.0213906	down
326383	Ubiquitin carboxyl-terminal hydrolase 21	663	K	_LDNILCPVTQEDIPK(gl)HLR_	15	4	569.552	0.37023		9194300	5999800	7597050	34295000	33545000	44326000	3.73887e+07	0.203191	0.00766641	down
333867	Homoserine O-acetyltransferase	354	K	_ADLDWLDEK(gl)LR_	9	3	496.588	0.041575	5068100	7001100	8082000	6.71707e+06	27242000	35720000	37322000	33428000	0.200941	0.00119359	down
263113	26S proteasome regulatory subunit RPN10	133	K	_TLVSLAKK(gl)_	8	2	487.306	-0.03899	32245000	48727000	27515000	3.61623e+07	87844000	216730000	237850000	180808000	0.200004	0.0377754	down
104409	Histone H2B	120	K	_LILPGELAK(gl)HAVSEGTK_	9	2	939.028	-0.29847	166910000	137560000	114880000	1.39783e+08	635410000	705370000	759050000	6.99943e+08	0.199707	0.000134268	down
337355	14-3-3 protein homolog	144	K	_YLAEFASGEK(gl)R_	10	2	692.846	-0.28315	4011300		2827800	3419550	15454000		18861000	17157500	0.199304	0.0167983	down
108221	E3 ubiquitin-protein ligase RSP5	87	K	_K(gl)KDQGFLGVINVR_	1	2	794.452	0.86504	8498800	5890300	8395700	7.59493e+06	32209000	37854000	45123000	3.83953e+07	0.197809	0.0013028	down
224177	40S ribosomal protein S13	39	K	_TTPEQVVEQICK(gl)LAK_	12	3	619.996	-0.23765	4339500	2170500	3094500	3201500	11432000	17077000	20128000	1.62123e+07	0.197473	0.00771124	down
326318	Putative mevalonate kinase	632	K	_FGADLGEYPPEQFAK(gl)R_	15	3	646.983	-0.82974	13165000	8944000	12828000	1.16457e+07	53595000	52514000	72120000	5.94097e+07	0.196023	0.0018321	down
241720	Vesicle-associated membrane protein-associated protein C16G5.05c	220	K	_DDPEVTAPIAQSPQVAQQASDSDLK(gl)R_	25	3	960.804	-0.046773	24302000	19564000	8918600	1.75949e+07	95148000	74992000	101550000	9.05633e+07	0.194282	0.00137052	down
334011	--	7	K	_(ac)TEPLAK(gl)VDSAVDGVDVK_	6	2	949.989	0.041613	4409100		1925200	3167150	15871000	13052000	20291000	1.64047e+07	0.193064	0.0192259	down
272654	Actin, gamma	328	K	_VK(gl)IIAPPER_	2	2	568.843	-0.25491	18143000	22395000	16354000	18964000	129710000	47343000	119160000	9.87377e+07	0.192064	0.0370966	down
334011	--	18	K	_VDSAVDGVDVK(gl)DNK_	11	2	787.886	0.12951		10278000	9032600	9655300	50914000	36712000	63289000	50305000	0.191935	0.0263115	down
264271	6,7-dimethyl-8-ribityllumazine synthase	38	K	_WNAEIIDPLLEGVKAK(gl)_	16	3	637.351	-0.37378	5102300	2740800	3337600	3726900	17619000	19252000	21639000	1.95033e+07	0.19109	0.000320724	down
107644	--	95	K	_SALK(gl)VPGTPGR_	4	2	598.841	0.43784		10843000	11636000	11239500	53017000	75264000	49205000	59162000	0.189978	0.0196982	down
258754	Pyruvate kinase	148	K	_NITK(gl)VIEK_	4	2	529.814	0.09415	20027000	15428000	13822000	1.64257e+07	81096000	65714000	114150000	8.69867e+07	0.18883	0.00806246	down
248837	--	338	K	_VGVEEK(gl)LDRPILTPQSTIR_	6	2	1133.13	0.07175	200400000	259520000	182140000	214020000	1133800000	1151600000	1199400000	1161600000	0.184246	6.38e-06	down
258754	Pyruvate kinase	43	K	_TSIICTIGPK(gl)TNSVEAMNK_	10	3	726.701	-0.1507		4257500	5317600	4787550	19258000	36255000	23457000	2.63233e+07	0.181875	0.0472167	down
258754	Pyruvate kinase	483	K	_WGVSK(gl)ALELNVLSK_	5	2	829.467	-0.0013434	91512000	123240000	77337000	97363000	476170000	563980000	577430000	5.39193e+08	0.180572	0.000214959	down
103787	Ubiquitin-40S ribosomal protein S27a	63	K	_TLSDYNIQK(gl)ESTLHLVLR_	9	4	561.805	-0.05214	5314200000	3597700000	4806400000	4572766667	26500000000	24700000000	25200000000	25451333333	0.179667	9.1e-06	down
331015	Heat shock protein SSB1	326	K	_AFTGTLDPVTQVLK(gl)DANIEK_	14	3	758.737	2.5349	11296000	6921800	5429200	7.88233e+06	48968000	39229000		44098500	0.178744	0.00347025	down
329021	40S ribosomal protein S17	634	K	_ALLK(gl)HLGFDSVPVTVNQVHQAQPQER_	4	4	757.155	0.023469	249160000	112560000	214600000	1.92107e+08	1031700000	1056500000	1151100000	1079766667	0.177915	8.51e-05	down
261777	Trehalose-phosphatase	325	K	_IK(gl)TVPVWLADDADGQEDGILLK_	2	3	837.443	0.50851	5657000	6025500	3110600	4.93103e+06	29412000	20796000	32995000	2.77343e+07	0.177795	0.00363973	down
218638	Eukaryotic translation initiation factor 3 subunit M	39	K	_AGDEIRPLIEK(gl)GQTEDALAAIVK_	11	3	851.129	1.9997		2235200	4181200	3208200	19529000	16430000	18230000	18063000	0.177612	0.00167121	down
217614	Probable ADP-ribosylation factor-binding protein C25H2.16c	245	K	_AAEEVSK(gl)IQAK_	7	2	644.349	0.5121		19402000	11781000	15591500	78389000	93913000	91796000	8.80327e+07	0.17711	0.00183554	down
277770	Peptidyl-prolyl cis-trans isomerase, mitochondrial	129	K	_GFGYK(gl)GSSFHR_	5	3	452.886	-0.29328	16688000	49664000	52162000	3.95047e+07	236350000	231980000	201330000	223220000	0.176976	0.000318596	down
330068	Putative glutamate synthase	2076	K	_VEWVK(gl)NEQGGWVVQDK_	5	2	1008	0.13735		4201700	1758600	2980150	15602000	15237000	19762000	16867000	0.176685	0.00688213	down
239853	Ribonucleoside-diphosphate reductase small chain	53	K	_ENDVQDPEVATLAQDIDSK(gl)HAATK_	19	3	903.77	0.36362	3313500	4860900	3096900	3757100	13563000	20511000	29890000	2.13213e+07	0.176213	0.0210634	down
272654	Actin, gamma	61	K	_DSYVGDEAQSK(gl)R_	11	3	490.227	-0.24686	15517000	13780000	2526000	1.06077e+07	43626000	61325000	75658000	60203000	0.176198	0.00803762	down
280626	6-phosphogluconate dehydrogenase, decarboxylating 1	428	K	_NLLFDDFFNK(gl)AIHK_	10	4	459.741	-0.1279	233370000	99124000	161530000	1.64675e+08	722840000	1038200000	1049400000	9.36813e+08	0.175782	0.00246707	down
232389	--	80	K	_SLICDDCGK(gl)QFR_	9	2	806.864	-0.27799	8513500	22365000	13062000	1.46468e+07	76200000	77221000	96973000	8.34647e+07	0.175485	0.000953809	down
239692	SH3 domain-containing protein PJ696.02	380	K	_GDIITVLK(gl)K_	8	2	550.837	0.18483	53218000	103340000	129200000	9.52527e+07	532370000	331610000	765450000	5.43143e+08	0.175373	0.0244999	down
266035	Probable HECT-type ubiquitin ligase-interacting protein creD	217	K	_FTPLLK(gl)GLK_	6	3	377.569	0.14784	402320000	360880000	323970000	362390000	1769200000	2112400000	2321400000	2067666667	0.175265	0.000466734	down
222795	40S ribosomal protein S3	205	K	_GSDPEGK(gl)AGPQK(gl)_	12	2	699.834	-0.18409	10121000	8107800	9098100	9.10897e+06	45117000	49372000	61815000	5.21013e+07	0.174832	0.00103904	down
275729	Elongation factor 2	50	K	_AGIISTGK(gl)AGDAR_	8	3	444.241	0.49057	10176000	13374000	27481000	1.70103e+07	101790000	85374000	106590000	97918000	0.17372	0.000631335	down
249617	Sterol 24-C-methyltransferase erg-4	345	K	_GTQK(gl)TANALSEGADGLVAGAR_	4	2	1051.04	-0.33598	15470000	10922000	13773000	1.33883e+07	81340000	66908000	83335000	7.71943e+07	0.173437	0.000281656	down
249839	ATP-dependent 6-phosphofructokinase	352	K	_AVAK(gl)AIEAQDFDR_	4	3	516.599	-0.4952	24827000	34539000	22974000	2.74467e+07	102840000	152500000	220570000	1.58637e+08	0.173016	0.0187227	down
101684	Glyceraldehyde-3-phosphate dehydrogenase	214	K	_TAAQNIIPSSTGAAK(gl)AVGK_	15	2	950.018	-0.095475	314320000	315070000	238010000	2.89133e+08	1805800000	1604900000	1663800000	1691500000	0.170933	2.71e-05	down
103155	Enolase	194	K	_WGAETYHQLK(gl)SLAK_	10	2	873.452	0.81688	11669000	8714800	14086000	1.14899e+07	65285000	85702000	51092000	6.73597e+07	0.170576	0.00533946	down
346270	Heat shock 70 kDa protein	326	K	_VLTDAKIDK(gl)SQVHEIVLVGGSTR_	9	5	516.689	-0.021016		14103000	11387000	12745000	72432000	69437000	83040000	7.49697e+07	0.170002	0.0014208	down
238720	Probable ATP-citrate synthase subunit 2	443	K	_RAGPNWQEGLK(gl)NMK_	11	3	581.63	-0.072576		2412300	7001900	4707100	23507000	31456000	28305000	27756000	0.169589	0.0067777	down
267299	Uncharacterized transporter C1529.01	357	K	_IIK(gl)NRK(gl)AM(ox)NLPVR_	6	2	899.017	-1.8071		2561000	1448100	2004550	10187000	11768000	13688000	11881000	0.168719	0.00551398	down
267299	Uncharacterized transporter C1529.01	354	K	_IIK(gl)NRK(gl)AM(ox)NLPVR_	3	2	899.017	-1.8071		2561000	1448100	2004550	10187000	11768000	13688000	11881000	0.168719	0.00551398	down
251906	Squalene monooxygenase	191	K	_K(gl)PDCFFGK_	1	2	556.763	0.046948	3832300	4345400		4088850	22355000	22116000	28391000	2.42873e+07	0.168353	0.00472512	down
223537	60S ribosomal protein L9-B	84	K	_TILNNLIIGVTK(gl)GFK_	12	3	582.349	-0.10874	82315000	70508000	103900000	8.55743e+07	328010000	605780000	601110000	5.11633e+08	0.167257	0.00992577	down
331295	--	638	K	_RNLGNK(gl)QEIDEVSEQIVQR_	6	3	790.41	0.10524	22955000	16862000	18153000	1.93233e+07	106050000		130000000	118025000	0.163722	0.00175428	down
235334	Fatty acid synthase subunit beta	483	K	_EDAK(gl)GNIVPTLVR_	4	3	509.283	1.5103		6290400	3667500	4978950	19980000	38313000	32990000	3.04277e+07	0.163632	0.0371362	down
233295	Triosephosphate isomerase	175	K	_IVIAYEPIWAIGTGK(gl)VATTEQAQEVHAAIRK_	15	5	696.383	-0.020126	45167000	44095000	7525100	3.22624e+07	167600000	205130000	223340000	198690000	0.162375	0.00126388	down
279131	2,3-bisphosphoglycerate-independent phosphoglycerate mutase	101	K	_IDQSIK(gl)KGEFASNEVIK_	6	2	1010.54	-0.21815	91152000	91450000	92429000	91677000	553910000	561800000	578690000	564800000	0.162318	3.43e-07	down
280626	6-phosphogluconate dehydrogenase, decarboxylating 1	496	K	_IKPEAATEK(gl)YPVGQDIHVNWTGR_	9	3	908.468	-0.1752	17280000	3124000	14159000	11521000	80514000	68839000	64182000	7.11783e+07	0.161861	0.000774952	down
328301	Phosphoglycerate kinase	295	K	_VVLPVDYITADK(gl)FDANAATGK_	12	3	774.737	0.5174	3343000	3277200	2420200	3.01347e+06	14656000	24210000	17624000	18830000	0.160035	0.00508472	down
251906	Squalene monooxygenase	222	K	_QFLGAQPVVK(gl)SR_	10	2	722.407	-0.047345	1962300	11271000	16763000	9.99877e+06	53183000	72731000	61807000	6.25737e+07	0.159792	0.0017903	down
107644	--	366	K	_SPSFSSVYGPK(gl)SPGGYSQQALSPR_	11	3	866.758	0.032205	6385600	4987200	8994200	6789000	45557000	41504000	40565000	42542000	0.159583	5e-05	down
249333	Eburicol 14-alpha-demethylase	524	K	_AQEPAEIFWEK(gl)R_	11	2	809.405	0.13876	14347000	17692000	8998900	13679300	69050000	94603000	97023000	86892000	0.157429	0.00140709	down
333430	Pyrroline-5-carboxylate reductase	277	K	_GTTEAALK(gl)SFEASGFEAIVDK_	8	3	762.381	0.1291	3481000	3233200	1744100	2.81943e+06	13074000	19330000	21594000	1.79993e+07	0.156641	0.00432035	down
239353	Deubiquitination-protection protein dph1	45	K	_NK(gl)LATEEFENIPVER_	2	3	634.99	0.12245	27715000	26016000	21469000	2.50667e+07	164210000	144680000	174250000	1.61047e+08	0.155648	0.000106056	down
239692	SH3 domain-containing protein PJ696.02	329	K	_K(gl)VGPGRPAAPKPNFQSK_	1	3	631.687	-0.14102		22764000	50145000	36454500	195580000	179670000	328490000	234580000	0.155403	0.0490252	down
103071	NAD(P)H-dependent pentose reductase	188	K	_DNPK(gl)GILR_	4	3	342.861	0.25356	20407000	32041000	13834000	22094000	111120000	106170000	210740000	1.42677e+08	0.154854	0.0249487	down
100977	Importin subunit alpha	211	K	_DYVLSCGALK(gl)PLLNLLGDSR_	10	3	773.411	-0.087046	608930	3032800		1820865	13358000		10290000	11824000	0.153997	0.0361377	down
263394	Thioredoxin-like protein 1	114	K	_LWQEAK(gl)AAVLESR_	6	2	807.934	0.62123	3477900	2029900	8133300	4.54703e+06	25409000	30463000	33188000	2.96867e+07	0.153168	0.00101323	down
259875	Casein kinase II subunit alpha	126	K	_SLYPK(gl)FNDFDVR_	5	2	807.899	1.1615	4804400	5961800	9249600	6.67193e+06	40328000	41956000	48798000	43694000	0.152697	0.000221835	down
249628	--	332	K	_QVLVWNPDEVTTKGVK(gl)_	16	3	643.014	-0.31791		1601400	2162200	1881800	14583000	10451000	12761000	1.25983e+07	0.149369	0.00628881	down
221705	Transaldolase	317	K	_FAADAVTLK(gl)DILK_	9	3	506.956	-0.088465	15150000	12084000	18914000	1.53827e+07	65238000	145490000	98829000	1.03186e+08	0.149078	0.019777	down
102753	Casein kinase I homolog hhp1	143	K	_DIKPDNFLMGIGK(gl)R_	13	3	573.307	0.52044		5255300	5313300	5284300	28855000	42527000	35648000	3.56767e+07	0.148116	0.00942774	down
245225	--	99	K	_STTNVNIK(gl)GSSPDCQVWPGKDHWK_	8	3	952.456	-0.55318	6999100	7527500		7263300	57297000	34296000	57873000	49822000	0.145785	0.0239497	down
103787	Ubiquitin-40S ribosomal protein S27a	6	K	_M(ox)QIFVK(gl)TLTGK_	6	3	465.927	-0.30856	84097000	96077000	65304000	81826000	571220000	712010000	402310000	5.61847e+08	0.145638	0.00594441	down
231325	Mitogen-activated protein kinase	279	K	_TLFPK(gl)TSELALDLLEK_	5	3	644.694	-0.060925	1625000	2669800	1324600	1.87313e+06		13257000	12778000	13017500	0.143893	0.00027105	down
216590	Cell division control protein 48	604	K	_AAAPCIVFLDELDSIAK(gl)AR_	17	3	725.381	-0.11854	1732600	2470500		2101550	12021000	14408000	17618000	1.46823e+07	0.143135	0.00945513	down
251932	Catalase-peroxidase	402	K	_FDPAYEK(gl)ITRR_	7	4	378.201	-0.28378	24234000	15068000	21053000	2.01183e+07	125350000	138600000	158350000	1.40767e+08	0.14292	0.000266149	down
258266	Putative peroxiredoxin pmp20	63	K	_KVVLVAVPGAFTPTCSEK(gl)HVPTFIEQK_	18	4	774.919	-0.28281	2461000	6055200	6688400	5068200	35142000	34467000	39515000	3.63747e+07	0.139333	0.000108931	down
220595	Probable 26S protease subunit rpt4	198	K	_AVASSLETNFLK(gl)VVSSAIVDK_	12	3	764.753	0.59759	713340	1149300		931320	7053800	5341800	7699100	6.69823e+06	0.13904	0.00825674	down
104400	Histone H2A	97	K	_NDEELNK(gl)LLGHVTIAQGGVLPNIHQNLLPK_	7	4	847.964	-0.10519	17920000	5620500		11770250	75957000	81838000	98453000	85416000	0.137799	0.00492646	down
293583	Alanine racemase TOXG	320	K	_ALGVK(gl)EPEWNALGK_	5	2	813.436	-0.18136	21645000	24620000	11916000	1.93937e+07	156870000	138400000	132250000	1.42507e+08	0.13609	0.000122198	down
271207	40S ribosomal protein S12	94	K	_IPLIK(gl)VPDGK_	5	3	398.58	-0.57674		4741400	2321100	3531250	29469000	32002000	16792000	2.60877e+07	0.135361	0.0349211	down
107644	--	355	K	_TQSAPNTPGFGPK(gl)SPSFSSVYGPK_	13	3	851.419	0.31935	9375300	11072000	8649500	9.69893e+06	79326000	65696000	71787000	7.22697e+07	0.134205	9.82e-05	down
102285	Uncharacterized protein DR_0888	33	K	_K(gl)DDDHEILGTLGGAIAGGLGGHALGNK_	1	4	675.848	-1.2868	9580500	7106800	12331000	9.67277e+06	81507000	64083000	71343000	72311000	0.133766	0.000287713	down
245307	Heat shock protein 90 homolog	86	K	_DTGIGMTK(gl)ADLVNNLGTIAR_	8	3	725.379	-0.24283	4533000	3459300	3642600	3878300	18141000	32743000	36370000	2.90847e+07	0.133345	0.0106869	down
267818	Arrestin-related trafficking adapter 10	597	K	_PAWSGVTNENAPDTLASK(gl)N_	18	2	1043.5	0.56824	2508700	1998500	4044100	2.85043e+06	25344000	16671000	22679000	2.15647e+07	0.132181	0.00208375	down
293583	Alanine racemase TOXG	329	K	_EPEWNALGK(gl)R_	9	2	657.333	-0.11157	19008000	14025000	12354000	15129000	99575000	118150000	129930000	115885000	0.130552	0.000371798	down
244791	Transmembrane GTPase fzo1	269	K	_GSIASLLDGK(gl)ISSSIAHLLK_	10	3	708.739	1.2456	3957500	8884200	427850	4.42318e+06	39512000	19972000	42735000	34073000	0.129815	0.0169389	down
258098	Zinc finger transcription factor ace1	215	K	_LK(gl)TFHPLVIDCPR_	2	4	428.234	-0.93676	3423900	2065200	4624700	3.37127e+06	25117000	30147000	23202000	2.61553e+07	0.128894	0.000489803	down
263743	Eukaryotic translation initiation factor 3 subunit B	331	K	_WSADDK(gl)YVAR_	6	3	442.214	-0.027202		28970000	35238000	32104000	206390000	240140000	301220000	249250000	0.128802	0.00906644	down
327409	Diacylglycerol O-acyltransferase 2A	410	K	_QK(gl)DKEAAPEVFGTR_	2	2	845.431	0.36143	13971000	9349100	8978600	1.07662e+07	81197000	91580000	79546000	8.41077e+07	0.128005	5.71e-05	down
218363	Probable T-complex protein 1 subunit theta	510	K	_AWAIK(gl)LATEAAR_	5	3	472.265	-0.24891	4269800	5056300	2932700	4.08627e+06	25054000	33418000	37509000	3.19937e+07	0.127721	0.00168463	down
108302	--	488	K	_EK(gl)SEPLLPLAAPVR_	2	3	545.314	0.1578	2984600	2871100	3277900	3.04453e+06	25666000	23982000	21981000	2.38763e+07	0.127513	4.13e-05	down
327409	Diacylglycerol O-acyltransferase 2A	412	K	_QKDK(gl)EAAPEVFGTR_	4	2	845.431	0.61577		9349100	8978600	9163850	68791000	78422000	68903000	7.20387e+07	0.127207	0.000612325	down
330586	--	210	K	_EASETVTQSEK(gl)YK_	11	2	807.386	-0.33598	5672800		3089600	4381200	29700000	42139000	32611000	3.48167e+07	0.125836	0.00862574	down
329075	Uncharacterized protein C458.02c	249	K	_K(gl)AFNNWER_	1	3	393.528	0.21115	37461000	20886000	22751000	2.70327e+07	128730000	318400000	200340000	2.15823e+08	0.125254	0.0273063	down
105502	60S ribosomal protein L4-A	174	K	_TSAAIGLLK(gl)AVGAGPDLEK_	9	2	963.039	0.68964	845880	3170400	3262900	2.42639e+06	16199000	22703000	19734000	1.95453e+07	0.124142	0.00110222	down
216590	Cell division control protein 48	14	K	_K(gl)AHLMDASGAER_	1	3	467.23	-0.34536		5861600	5818700	5840150	48982000	47105000	47324000	4.78037e+07	0.122169	1.34e-05	down
232389	--	118	K	_QK(gl)LAEMR_	2	2	495.263	-0.38415		7950700	13268000	10609350	76627000	78565000	106650000	8.72807e+07	0.121554	0.00907175	down
239353	Deubiquitination-protection protein dph1	27	K	_ASGDK(gl)NHTITMAESATILDLK_	5	3	777.393	2.0487	7375100	7010700	4410500	6.26543e+06	41368000	53815000	59691000	5.16247e+07	0.121365	0.00116409	down
216695	Uncharacterized AAA domain-containing protein C328.04	76	K	_K(gl)LELQCK_	1	2	516.779	-0.47395	7905400	18436000	13247000	1.31961e+07	90892000	102630000	135040000	1.09521e+08	0.12049	0.0020674	down
258754	Pyruvate kinase	516	K	_IVK(gl)ADTEHLGIGSLDN_	3	2	898.463	0.56056	5426200	6245800	17798000	9.82333e+06	79316000	76960000	88873000	8.17163e+07	0.120213	0.000184767	down
219417	Rab GDP-dissociation inhibitor	121	K	_QVAGSYVQQGSGSK(gl)ATVAK_	14	2	990.511	0.34071	3791900	3155600		3473750	29474000	21027000	36956000	2.91523e+07	0.119159	0.0228625	down
105974	Plasma membrane ATPase	434	K	_SLK(gl)YYPR_	3	2	520.78	0.3713	22854000		3033000	12943500	94307000	113300000	123410000	110339000	0.117307	0.00521599	down
328634	Cell division control protein 3	479	K	_MVFQQK(gl)VAEKESK_	6	2	833.435	1.3324	10806000	33189000	35109000	26368000	185320000	220260000	274330000	2.26637e+08	0.116345	0.00177338	down
334011	--	142	K	_GFEYDPEESK(gl)TR_	10	3	524.571	0.27246		5594800	7268900	6431850	45127000	61712000	61315000	5.60513e+07	0.114749	0.00596748	down
105584	Septin homolog spn4	352	K	_DRLNK(gl)DLEQTHAQIK_	5	2	962.006	-2.0499		5063300	5692500	5377900	45270000	43255000	53067000	4.71973e+07	0.113945	0.00169484	down
245284	Cystathionine beta-synthase	155	K	_RLQK(gl)EIPR_	4	2	577.344	-0.8205	12478000	14415000	6920400	1.12711e+07	88257000	102620000	109870000	100249000	0.112431	0.000189794	down
105584	Septin homolog spn4	342	K	_QWEQK(gl)LIAER_	5	2	707.876	1.4751	10319000	15089000	14230000	1.32127e+07	114510000	130120000	108240000	1.17623e+08	0.11233	9.72e-05	down
233431	Clathrin light chain	202	K	_IVDVSGKGAK(gl)_	10	2	544.309	-0.169		11491000	13163000	12327000	94864000	126170000	111050000	1.10695e+08	0.11136	0.00351777	down
331295	--	155	K	_AK(gl)TAIMSR_	2	3	331.183	-0.45764	263660000	205240000	188010000	218970000	1659100000	2203800000	2058300000	1973733333	0.110942	0.000436699	down
103050	40S ribosomal protein S2	39	K	_SEEK(gl)EWQPVTK_	4	3	492.244	-0.05803	320670000	233310000	237200000	2.63727e+08	2068700000	2748300000	2323600000	2380200000	0.1108	0.000453442	down
245960	Neutrophil cytosol factor 2	222	K	_NAGK(gl)VEVK_	4	2	479.769	-0.36195	3870400	1973300	17709000	7850900	66246000	59902000	87817000	7.13217e+07	0.110077	0.00292515	down
272654	Actin, gamma	113	K	_VAPEEHPVLLTEAPINPK(gl)SNR_	18	4	607.076	0.054051	4375900	15720000	14645000	11580300	110460000	95857000	112790000	106369000	0.108869	0.000122102	down
245142	Ubiquitin-conjugating enzyme E2-34 kDa	15	K	_ILTDLK(gl)SLQK_	6	2	636.88	0.9508	11334000	6947200	7549100	8610100	62825000	75424000	103740000	80663000	0.106742	0.00408386	down
228356	Cytochrome P450 3A13	261	K	_ILIK(gl)PM(ox)M(ox)PKSLAK(gl)_	9	2	865.489	0.15008	147890000	162010000	106850000	1.38917e+08	1315100000	1290000000	1381900000	1330000000	0.104449	2.9e-06	down
252173	Uncharacterized protein RSN1	858	K	_NKLVWDQDGARPPVWEEK(gl)IYY_	18	3	907.454	-0.41041		2479500	1626600	2053050		22584000	17029000	19806500	0.103655	0.0241493	down
251702	Phospholipase D1	319	K	_YNTDDLK(gl)AK_	7	2	591.293	-0.35808		34258000	22346000	28302000	258690000	273790000	310990000	2.81157e+08	0.100663	0.00115595	down
258754	Pyruvate kinase	426	K	_LLSK(gl)YRPVCPIFMVTR_	4	2	1047.57	-0.15074	24743000	37980000	33774000	3.21657e+07	286120000	355500000	335150000	325590000	0.0987919	0.00015098	down
269272	D-3-phosphoglycerate dehydrogenase 2	340	K	_GLK(gl)NLILTPHIGGSTEEAQR_	3	3	750.073	0.33263	2730700	2104800	1827500	2221000	23482000	25667000	19545000	22898000	0.0969954	0.000335754	down
271318	Histone H4.1	60	K	_SVLK(gl)SFLEGVIR_	4	3	487.952	0.081604		5960000	3969800	4964900	48348000	46892000	58384000	51208000	0.0969556	0.0022633	down
220392	ATP-dependent RNA helicase eIF4A	60	K	_AIMPVIK(gl)GHDVIAQAQSGTGK_	7	2	1118.1	-0.22721	8801500	23118000	13240000	1.50532e+07	149400000	135520000	189450000	1.58123e+08	0.0951989	0.0010223	down
273510	3-hydroxybenzoate 4-monooxygenase	666	K	_FLEVPEILK(gl)R_	9	3	453.266	-0.74448	3422800	1576600	1990400	2.32993e+06	35142000	26406000	12276000	24608000	0.0946819	0.0290397	down
338634	Fatty acid synthase subunit alpha	481	K	_EALAVDPVYK(gl)DVEFPTGPR_	10	2	1109.06	0.15494		5371600	4117800	4744700	47242000	54433000	52495000	51390000	0.0923273	0.000477072	down
102834	ATP-dependent RNA helicase SUB2	162	K	_TGVFYGGTPIQK(gl)DAEVLK_	12	3	679.693	0.68656		935450	1568700	1252075	11840000	10943000	18737000	13840000	0.0904678	0.0289577	down
105974	Plasma membrane ATPase	485	K	_GAPLFVLK(gl)TVEEDHPIPDEVDQAYK_	8	3	975.494	-0.064132	28616000	30446000	10950000	2.33373e+07	242080000	273910000	270170000	2.62053e+08	0.0890557	3.54e-05	down
220750	Delta-aminolevulinic acid dehydratase	244	K	_LK(gl)LIEEGIAHK_	2	2	682.898	1.2302	5793800		3241000	4517400	41796000	50744000	59921000	5.08203e+07	0.0888896	0.00653696	down
252290	Pyruvate decarboxylase	40	K	_HHFVVPGDYNLILLDK(gl)LQAHPDLK_	16	3	966.187	-0.16521	41111000	29329000	78047000	4.94957e+07	455380000	624310000	607570000	562420000	0.0880048	0.000772913	down
223716	ADP-ribosylation factor 6	73	K	_FNVWDVGGQDK(gl)IRPLWR_	11	4	550.791	2.4788	2371800	3503100	4340500	3.40513e+06	39498000	47421000	29378000	3.87657e+07	0.0878389	0.00253634	down
221434	ATPase get3	76	K	_SVLLISTDPAHNLSDAFSQK(gl)FGK_	20	3	863.782	-0.07437	9222000	22764000	11301000	14429000	130410000	182550000	184500000	165820000	0.087016	0.00114285	down
269491	Vegetative incompatibility protein HET-E-1	277	K	_DKIEK(gl)LETTVR_	5	2	723.402	1.5945	9421500	20709000	23927000	1.80192e+07	303960000	168850000	173310000	2.15373e+08	0.0836648	0.0114047	down
242591	Golgi SNAP receptor complex member 1	85	K	_LLDSDASLTSSALK(gl)QNNLALLR_	14	3	819.782	-0.59708	766500	1156600		961550	13656000	10972000	10276000	1.16347e+07	0.0826453	0.00411272	down
218110	--	395	K	_ELGIVK(gl)KPAWWK_	6	3	523.636	0.0053348		1393900	976010	1184955	8667700	15380000	18993000	14346900	0.0825931	0.0434898	down
260193	Heat shock 70 kDa protein 12A	732	K	_NLEK(gl)DFER_	4	2	582.786	-0.60636	8672200	28260000	14042000	16991400	163070000	178490000	279220000	2.06927e+08	0.0821131	0.00674766	down
103155	Enolase	64	K	_GVLK(gl)AVENVNTVLGPELIK_	4	2	1054.11	-0.11568	7338300	8013500	2984300	6.11203e+06	69079000	74192000	83921000	7.57307e+07	0.0807075	0.000113947	down
252173	Uncharacterized protein RSN1	730	K	_RVDLAAPSSNEK(gl)QDGAK_	12	2	950.48	0.14872	15255000		6012800	10633900	144310000	96247000	155210000	1.31922e+08	0.0806073	0.0143331	down
67838	--	561	K	_DWQAQPEPTK(gl)QILK_	10	2	898.471	0.30359	122650000	86877000	50724000	8.67503e+07	1106400000	1089600000	1053600000	1083200000	0.0800871	2.75e-06	down
249333	Eburicol 14-alpha-demethylase	453	K	_VDYGYGMISK(gl)GASSPYLPFGAGR_	10	3	836.406	-0.5569	15923000	16128000	3450000	1.18337e+07	139050000	147220000	157320000	1.47863e+08	0.0800311	3.57e-05	down
265567	ABC transporter CDR4	156	K	_AWAK(gl)TVLDLVSK_	4	2	722.912	0.34436	42092000	28314000	31957000	34121000	326240000	441830000	517620000	4.28563e+08	0.0796172	0.00211254	down
238526	--	173	K	_VWAVPTTK(gl)MASDWLGER_	8	3	687.679	-0.35069	1779200	2016200	3242700	2.34603e+06	21567000	34240000	32735000	29514000	0.0794888	0.00250664	down
327752	Riboflavin transporter MCH5	21	K	_VGEMPK(gl)TLCSSR_	6	3	493.575	-0.75139		4017400	4513300	4265350	51818000	60157000	50659000	5.42113e+07	0.07868	0.0010015	down
106275	Alcohol dehydrogenase 1	31	K	_KIPVGK(gl)PGPDEVLVNVK_	6	2	952.054	-0.44312	9027800	12856000	3047500	8.31043e+06	90746000	96151000	131300000	1.06066e+08	0.0783518	0.00168875	down
261921	--	20	K	_ADTLILK(gl)NLQADILDVTAR_	7	2	1099.11	0.71728	9213800	11246000	1675500	7.37843e+06	89888000	83028000	121010000	9.79753e+07	0.0753091	0.00167186	down
258754	Pyruvate kinase	246	K	_EVLGEDGK(gl)HIQIIAK_	8	2	882.486	-2.4387		9471000	5588300	7529650	100770000	107140000	95110000	1.01007e+08	0.0745461	0.000280176	down
330586	--	194	K	_IK(gl)ITEAK_	2	2	458.777	0.11016		12417000	9041700	10729350	188360000	94100000	150740000	144400000	0.074303	0.0325049	down
107783	26S proteasome non-ATPase regulatory subunit 1	1059	K	_VTTEK(gl)APLANQATGGAGSASR_	5	2	1051.04	-0.18066	14574000	7439700	8508400	1.0174e+07	219570000	88532000	122320000	143474000	0.070912	0.0275729	down
331015	Heat shock protein SSB1	967	K	_VEDIISDPTLSLKLK(gl)_	15	3	595.672	0.11158	3542900	7518000	2440100	4.50033e+06	50343000	78566000	64046000	6.43183e+07	0.0699697	0.00195877	down
321471	Thioredoxin-1	109	K	_IDVDALPELAAEHNVK(gl)AMPTFHVFK_	16	4	727.377	-0.11245	7805700	4913000		6359350	71381000	95700000	116540000	9.45403e+07	0.067266	0.0136461	down
217385	Probable ATP-citrate synthase subunit 1	623	K	_SIGLIAHFLDQK(gl)R_	12	3	537.97	0.029271	2442300	12444000	10230000	8372100	133400000	109260000	132000000	1.24887e+08	0.0670376	0.000155969	down
103155	Enolase	79	K	_AVENVNTVLGPELIK(gl)AGLDVK_	15	2	1147.14	-0.51032	9614500	11886000	975980	7492160	119240000	96992000	126690000	1.14307e+08	0.065544	0.000359307	down
218238	--	158	K	_HISSDNLEK(gl)MVASIVEQK_	9	3	714.7	-0.47084	2422600	3272300	4550000	3.41497e+06	37464000	58813000	62028000	5.27683e+07	0.0647162	0.00309271	down
75860	--	366	K	_LSDPEADPEEDPALPSAGIVK(gl)TTNIR_	21	3	950.477	-0.1735	19699000	10394000	16408000	1.55003e+07	253970000	220720000	257780000	2.44157e+08	0.0634852	4.59e-05	down
107637	T-complex protein 1 subunit delta	58	K	_SGK(gl)GETIITNDGSTMLQSMSVLHPTAK_	3	3	973.151	0.41151		2640300	1998600	2319450	28822000	36099000	45799000	3.69067e+07	0.0628464	0.012169	down
251932	Catalase-peroxidase	314	K	_THGAAPDSNCGPAPAGASIENQGLGWINK(gl)HGSGK_	29	3	1157.55	0.54499	6029300	5202400	8461300	6.56433e+06	157580000	39895000	116070000	104515000	0.0628076	0.0468079	down
67838	--	745	K	_DNPK(gl)GGMIR_	4	2	551.277	-0.37466		17242000	9737500	13489750	182630000	207590000	255660000	2.15293e+08	0.0626575	0.00539863	down
273510	3-hydroxybenzoate 4-monooxygenase	195	K	_K(gl)VGAALQINTR_	1	2	642.873	0.69566	16333000	26117000	19853000	2.07677e+07	275650000	334470000	394960000	3.35027e+08	0.0619881	0.000811228	down
246566	Glutathione peroxidase 2	38	K	_VVLVVNTASK(gl)CGFTPQYAGLEK_	10	3	832.437	-0.43754		1937300	1284200	1610750	23783000	24295000	29943000	26007000	0.0619352	0.00244899	down
249749	Polarized growth protein rax2	1235	K	_IPPQELLESLGK(gl)GRPGAPTI_	12	2	1094.11	1.5768	6351200	6387400	7637800	6.79213e+06	90476000	110100000	128600000	1.09725e+08	0.0619012	0.000730204	down
102916	14-3-3 protein homolog	112	K	_ICEDILEVLDQHLIPSAK(gl)TGESK_	18	4	678.1	-0.13709	4885000	4813900	10905000	6.86797e+06	122240000	127640000	89522000	113134000	0.0607065	0.000920652	down
258754	Pyruvate kinase	268	K	_QGLNNFPEILK(gl)ETDGVMVAR_	11	3	782.402	-0.49677	3747200	2600500	2784800	3.04417e+06	43296000	55026000	55013000	5.11117e+07	0.0595591	0.000255033	down
256638	Putative band 7 family protein R614	102	K	_FYK(gl)AVDPGLVK_	3	2	675.874	0.38254	4789500	11089000	4776200	6884900	84104000	89595000	177420000	1.1704e+08	0.0588254	0.0220639	down
243874	Histone H3	57	K	_YQK(gl)STELLIR_	3	2	682.88	0.58328		16309000	12047000	14178000	225980000	260620000	276210000	254270000	0.0557596	0.00110728	down
327232	Elongation factor 1-alpha	461	K	_QTVAVGVIK(gl)SVEK_	9	3	491.287	-0.42942	11151000	23396000	19798000	18115000	242120000	356180000	376470000	3.24923e+08	0.0557516	0.00186282	down
251906	Squalene monooxygenase	309	K	_EVVPCFEAALADGK(gl)IPK_	14	2	979.506	-1.4781	3345100	9128800	3794600	5.42283e+06	57928000	93690000	140940000	9.75193e+07	0.0556078	0.0187847	down
225654	Linear gramicidin synthase subunit D	1237	K	_K(gl)YGEPSGAK_	1	2	525.764	0.30309		4041300	2923900	3482600	48881000	78800000	61107000	6.29293e+07	0.0553414	0.0131211	down
251906	Squalene monooxygenase	130	K	_GEVVLQAQQQAGDEYK(gl)RPEGR_	16	3	824.746	-0.21148	114350000	59261000	110790000	9.48003e+07	1745700000	1411400000	1997200000	1718100000	0.0551774	0.000680995	down
251906	Squalene monooxygenase	286	K	_GYIK(gl)NVVLPVLPR_	4	3	527.987	0.5945	7101100	8507300	4596800	6.73507e+06	104790000	137880000	129090000	123920000	0.0543501	0.000298787	down
276718	Cofilin	107	K	_NKLTFIAWSPDDAGIK(gl)AK_	16	2	1045.06	0.18105	35269000	15086000	20092000	2.34823e+07	237200000	383390000	717220000	4.45937e+08	0.0526584	0.0410966	down
267236	Indoleamine 2,3-dioxygenase 1	78	K	_TSSGEPGLLAK(gl)SK_	11	3	463.584	0.11708	17535000	12399000	10996000	1.36433e+07		192090000	331110000	261600000	0.0521534	0.0174042	down
275116	Ribose-5-phosphate isomerase	166	K	_ELIK(gl)GAGFPLR_	4	2	657.88	-1.4549		1307600	4631700	2969650	33374000	60070000	78761000	5.74017e+07	0.0517346	0.0495968	down
328046	Ubiquitin-conjugating enzyme E2 14	94	K	_IYHPNVTNDSDGSICIAALK(gl)PEQWKPATR_	20	3	1132.56	-0.29965	27296000	34348000	39944000	3.38627e+07	681530000	624400000	681910000	6.62613e+08	0.0511047	5.46e-06	down
235859	Valine--tRNA ligase, mitochondrial	710	K	_SLGNVIDPLDVIK(gl)GIQLDDLHAK_	13	3	863.141	-0.31034	2657500	1042200		1849850	36289000	32900000	41295000	36828000	0.0502294	0.00164655	down
109501	--	351	K	_RQQEDEWPLAPGADGK(gl)SAATTR_	16	4	625.306	-0.33804	7890700	6515700	6428800	6.94507e+06	148120000	139030000	139800000	1.42317e+08	0.0488001	1.35e-06	down
107213	UDP-N-acetylglucosamine pyrophosphorylase	5	K	_(ac)MEAVK(gl)QTLHIGTTAK_	5	2	892.472	0.41429		5388000	1656400	3522200	66193000	81710000	70154000	7.26857e+07	0.048458	0.00152056	down
67838	--	571	K	_AEPAQK(gl)SDQGYNQLASM(ox)MEQLR_	6	3	875.739	-0.7255	43981000	29223000	56038000	4.30807e+07	806350000	916730000	998100000	907060000	0.0474948	0.000103743	down
277218	D-arabinitol dehydrogenase 1	112	K	_VSWPPAK(gl)IFGDEIR_	7	2	864.957	0.61939		2270200	1835600	2052900	35074000	36020000	58879000	4.33243e+07	0.0473845	0.0261255	down
334719	NEDD8-conjugating enzyme UBC12	98	K	_VLCNEK(gl)IYHPNIDLEGK_	6	2	1078.54	-0.16529		6058000	12107000	9082500	180150000	185470000	222110000	195910000	0.0463606	0.00166298	down
103071	NAD(P)H-dependent D-xylose reductase XYR1	135	K	_YPPGWFYDGEK(gl)DIRPSK_	11	4	543.015	-0.22578		1903400	809220	1356310	21914000	37534000	28828000	2.94253e+07	0.0460933	0.0172122	down
219358	RNA-binding protein rnc1	223	K	_LLIPSILIGSIIGK(gl)GGAR_	14	3	631.395	0.11795	813830	908820	565020	762557	13360000	19052000	18736000	1.70493e+07	0.0447265	0.000917955	down
328806	Ubiquitin-activating enzyme E1 1	568	K	_CVFFK(gl)KPLLESGTLGTK_	5	2	1020.05	-0.2007	4874600		4798700	4836650	126200000	138020000	74817000	1.13012e+08	0.0427975	0.0228676	down
321471	Thioredoxin-1	51	K	_TVHNVETASQFK(gl)EILAK_	12	3	677.029	-0.53966	8514200	15757000	16362000	13544400	296830000	308770000	351530000	3.19043e+08	0.0424532	5.37e-05	down
233599	--	158	K	_LGHISK(gl)ECQAPGGGPLSTAGK_	6	3	727.036	0.22202	4632800		4221300	4427050	94345000	99874000	132970000	109063000	0.0405917	0.00672488	down
280429	Glucose-6-phosphate 1-dehydrogenase	162	K	_VIVEKPFGK(gl)DLASSR_	9	2	880.489	-0.41534	4815000	5927700		5371350	104640000	100780000	193490000	132970000	0.0403952	0.0469936	down
272369	Formate dehydrogenase	413	K	_YAIGTK(gl)NILESYLTGK_	6	2	943.007	0.53657	7118000	6153000	9733000	7668000	158050000	192520000	220900000	190490000	0.0402541	0.00055264	down
252036	FAD-linked oxidoreductase DDB_G0289697	70	K	_(ac)AQSK(gl)FETELESLQAQHPDIK_	4	3	819.075	0.83108		4969700	4024200	4496950	91349000	115170000	133640000	1.13386e+08	0.0396604	0.00626682	down
256419	Glutamine synthetase	116	K	_TQGGDNILVLTECWM(ox)SDGTPNK(gl)FNHR_	22	4	780.862	0.62539	17217000	11072000	7194800	1.18279e+07	298440000	390500000	227140000	305360000	0.0387344	0.00345003	down
67838	--	792	K	_NK(gl)TLWEETDPVPR_	2	2	849.926	-0.94491	8486200	7981300	7212600	7.89337e+06	222790000	212080000	183700000	206190000	0.038282	7.03e-05	down
101666	40S ribosomal protein S10-B	93	K	_EWLHLPAEIVPATHIK(gl)QQR_	16	3	794.101	1.0503	1155600		3382000	2268800	61616000	42470000	74483000	59523000	0.0381164	0.017633	down
328301	Phosphoglycerate kinase	91	K	_YSLKPVVPELEK(gl)LLGK_	12	4	482.537	-0.26091	4705100	2384800	3646100	3.57867e+06	72001000	101400000	108270000	9.38903e+07	0.0381154	0.00125997	down
320725	--	100	K	_RHAEK(gl)LYDSQYADKDEWHPDHDSQFNY_	5	4	877.886	-0.35416		12037000	16038000	14037500	374730000	253700000	503070000	3.77167e+08	0.0372183	0.0297957	down
271882	Uncharacterized FAD-binding protein C12C2.03c	548	K	_DSLVDEIYSGEWGVHEDEVK(gl)R_	20	4	644.803	-0.35669	1317000	3459500		2388250	55350000	62493000	75585000	64476000	0.0370409	0.0039705	down
67838	--	1080	K	_SIAPVAYIPLQLGGK(gl)ENEPVR_	15	3	789.101	-0.39575	1746700	1032300		1389500	34862000	45208000	40619000	4.02297e+07	0.0345392	0.00211087	down
223454	Peroxiredoxin-1	7	K	_TK(gl)AFVQK(gl)PAPAFTATTVLETGEFK_	7	2	1405.74	2.7771	2374500	2678300	2681700	2.57817e+06	62912000	81149000	79999000	7.46867e+07	0.0345198	0.000256905	down
289598	Alpha-amylase	256	K	_FDAIK(gl)HFSEDFLR_	5	2	869.931	-0.34043		530170	756280	643225	18318000	17670000	22995000	19661000	0.0327158	0.00311723	down
328301	Phosphoglycerate kinase	156	K	_K(gl)GLTALGDVYINDAFGTAHR_	1	4	559.039	-0.027384	1996500		3260100	2628300	64379000	83440000	94577000	8.07987e+07	0.032529	0.00633765	down
67838	--	565	K	_QILK(gl)AEPAQK_	4	2	620.356	-0.10842	33143000	49639000	42784000	4.18553e+07	1064900000	1318100000	1558400000	1313800000	0.0318582	0.000872408	down
67838	--	598	K	_SLK(gl)LQTDALR_	3	3	420.242	0.0068003	16057000	10651000	10679000	1.24623e+07	358480000	433270000	439590000	4.10447e+08	0.0303629	0.00010802	down
256757	Peroxiredoxin-1	9	K	_AFVQK(gl)PAPAFTATTVLETGEFK_	5	3	823.1	-0.54386	2374500	2678300	2681700	2.57817e+06	80360000	97672000	79999000	8.60103e+07	0.0299751	0.000138759	down
331295	--	1312	K	_AAVAAPAAASDAK(gl)GTVKAK(gl)_	13	3	642.685	0.050981	40565000	34477000	14641000	2.98943e+07	763240000	897940000	1338400000	999860000	0.0298985	0.00505997	down
103717	40S ribosomal protein S20	15	K	_(ac)SYQKGDKGDFEAPK(gl)THK_	14	2	1046.51	-0.29293	11732000	63456000	66768000	4.73187e+07	1864200000	1764700000	1328700000	1652533333	0.028634	0.000631107	down
220595	Probable 26S protease subunit rpt4	26	K	_NWEVK(gl)LK_	5	2	515.788	-0.24949		9399300	13204000	11301650	335920000	408140000	440760000	394940000	0.0286161	0.00240779	down
233295	Triosephosphate isomerase	144	K	_EAGQTVSVVTK(gl)QLEALK_	11	3	639.021	0.19559	4607700	2028800	4053400	3563300	112610000	135780000	126690000	1.25027e+08	0.0285003	5.72e-05	down
67838	--	595	K	_IDQIAMAK(gl)SLK_	8	2	666.371	-0.32698	173940000	144210000	98591000	1.38914e+08	4312700000	4947900000	5383500000	4881366667	0.0284579	0.000108771	down
328806	Ubiquitin-activating enzyme E1 1	569	K	_K(gl)PLLESGTLGTK_	1	2	679.388	0.093762	4332600	3043600		3688100	141870000	161200000	92733000	1.31934e+08	0.0279541	0.0165086	down
219395	Acyl-CoA desaturase	380	K	_ALVAIAGVIHDVADFIK(gl)DHPGGK_	17	3	819.78	0.078515	2642600	3319900		2981250	124480000	87528000	145540000	1.19183e+08	0.0250141	0.0130526	down
245307	Heat shock protein 90 homolog	235	K	_EVPDEDADVEEVTEEGDDKK(gl)PK_	20	2	1294.08	0.28626		10348000	9047800	9697900	466880000	271570000	514650000	417700000	0.0232174	0.0238662	down
264795	Acetate permease A	10	K	_(ac)ADAPIEK(gl)DVQTSGLDVDGSRPVHQR_	7	3	949.472	-0.074634	3669100		2763100	3216100	158190000	105730000	155110000	1.39677e+08	0.0230253	0.00838374	down
328301	Phosphoglycerate kinase	83	K	_YSLK(gl)PVVPELEK_	4	3	505.952	0.34728		1621500	1798700	1710100	67137000	81267000	79078000	7.58273e+07	0.0225526	0.000966398	down
67838	--	616	K	_DVSYDQTK(gl)ALQEISQLIR_	8	3	741.053	-0.21839	7612700	7149800		7381250	334930000	324040000	394160000	3.51043e+08	0.0210266	0.00118046	down
67838	--	781	K	_YVSLVQEDEK(gl)WR_	10	3	555.946	-0.78497		1665800	3460600	2563200	141580000	95203000	143370000	1.26718e+08	0.0202276	0.00886474	down
258058	Ubiquitin-conjugating enzyme E2 N	81	K	_IFHPNVDK(gl)LGR_	8	3	470.593	0.078502	51880000	72982000	70844000	6.52353e+07	3123900000	3237600000	3462400000	3274633333	0.0199214	5.55e-06	down
333991	Fumarate reductase	183	K	_GGGK(gl)LPPGAAIVTALVEK_	4	3	598.016	0.12257	2846100	1689100	3335800	2.62367e+06	105220000	148290000	142030000	1.31847e+08	0.0198994	0.000654992	down
67838	--	673	K	_AEINEILK(gl)K_	8	2	586.338	-0.31446	4008000	3690800	2790600	3.49647e+06	170200000	175200000	193370000	179590000	0.0194692	1.52e-05	down
221435	Alcohol dehydrogenase	211	K	_NFATK(gl)LGAHHYIDTSKEDAVQALTK_	5	3	958.158	0.3651	3352500		8918800	6135650	438710000	415040000	482920000	4.45557e+08	0.0137708	0.000439065	down
258058	Ubiquitin-conjugating enzyme E2 N	91	K	_ICLDVLK(gl)NNWSPALQIR_	7	4	539.293	-0.11501	56453000	33813000	18380000	3.62153e+07	5225400000	6255500000	6461900000	5980933333	0.00605513	0.000100159	down
320725	--	54	K	_SEGK(gl)PVSHGVAK_	4	2	655.347	-0.25237	1435300000	1295900000	991980000	1241060000	639070000	664560000	559270000	6.20967e+08	1.99859	0.00999601
103595	Multiprotein-bridging factor 1	80	K	_TVGIK(gl)VGK_	5	3	305.859	-0.89548	311670000	378930000	230390000	3.06997e+08	147770000	189840000	123490000	153700000	1.99738	0.0312664
282199	Probable eukaryotic translation initiation factor 2 subunit beta	231	K	_TIFANLAEICK(gl)R_	11	2	775.411	-0.46615	47701000	40320000	36791000	41604000	18339000	25851000	20227000	2.14723e+07	1.93756	0.0068553
280826	60S ribosomal protein L11	4	K	_(ac)SEK(gl)ANNPMR_	3	2	601.783	0.66148	22472000	18732000	15882000	1.90287e+07	8947900		10953000	9950450	1.91234	0.0387348
332655	60S ribosomal protein L20-A	171	K	_SDDVK(gl)RPYIK_	5	2	667.857	0.42347	194570000	252020000	192330000	2.12973e+08	102800000	142140000	90835000	111925000	1.90282	0.0154439
253316	Heat shock protein hsp88	773	K	_KQAEAEK(gl)AAQEPASK_	7	3	567.292	-0.49369	45963000	44880000	33072000	41305000	24278000	23272000	20115000	22555000	1.8313	0.0121984
107388	--	5	K	_(ac)STLK(gl)AQDNMAK_	4	2	681.838	-0.19586	76391000	56617000	47825000	6.02777e+07	30260000	33309000	35755000	33108000	1.82064	0.0341506
263127	Major facilitator superfamily domain-containing protein 1	6	K	_VEESK(gl)AAQEAVK_	5	2	701.862	0.41585	195230000	187100000	189090000	1.90473e+08	90956000	101290000	121710000	104652000	1.82006	0.000785935
101758	40S ribosomal protein S25	69	K	_HCLK(gl)DLEEK_	4	2	643.314	-0.94306		83545000	89855000	86700000	37534000	48206000	58280000	4.80067e+07	1.806	0.0173316
327232	Elongation factor 1-alpha	465	K	_SVEK(gl)AVGGTGK_	4	2	573.809	-0.12869	18438000	20799000		19618500	12197000	10000000	11291000	1.11627e+07	1.75751	0.00594086
258934	Small nuclear ribonucleoprotein G	9	K	_APAQPELK(gl)K_	8	2	548.311	-0.22735	19349000	18489000	15113000	1.76503e+07	9140300		11591000	10365650	1.70277	0.0313804
107767	DnaJ-like protein 1	258	K	_EK(gl)LAEYER_	2	3	384.528	0.81386	133280000	139870000	111240000	128130000	62721000	94359000	79245000	78775000	1.62653	0.0172268
261914	Uncharacterized transporter C794.04c	52	K	_VVQDGDHAAGAIESQHQVDVEK(gl)AEGEAQR_	22	4	797.63	0.0079192	33345000	38194000	41255000	37598000	27326000		20638000	23982000	1.56776	0.0392052
78867	Ankyrin repeat protein nuc-2	177	K	_RRQETGLK(gl)PNELYDDREHSFIDDDLPVIQEQLK_	8	5	823.015	-0.024432	60681000	61725000	65720000	6.27087e+07	36678000	41041000	46677000	4.14653e+07	1.51232	0.00291685
97529	Protein sum2	345	K	_AGGPASDSK(gl)QPSTGPTGPR_	9	3	627.973	0.075322	19212000	20541000	19674000	19809000	13931000	11299000	17514000	14248000	1.3903	0.0392489
270661	Malic acid transport protein	4	K	_(ac)M(ox)EEK(gl)SNSFGGPSNHR_	4	3	616.936	-0.83258	100770000	112860000	94350000	102660000	126300000	121850000	137440000	128530000	0.798724	0.0222664
264433	--	122	K	_FLQK(gl)YIGDLMSTSK_	4	2	872.951	1.2422	47617000	42703000	33980000	4.14333e+07	54786000	52678000	58495000	5.53197e+07	0.74898	0.0327949
101408	Low-affinity glucose transporter HXT3	539	K	_QFAK(gl)PEVPGAGHVDNNAGPVESA_	4	3	802.388	0.12769	4090000000	5480000000	4349200000	4638400000	6590000000	6265100000	6170000000	6340366667	0.731567	0.0188993
104921	--	43	K	_AELIEK(gl)NILPASTAAPGLQAQQK_	6	3	835.794	-0.14751	75752000	50943000	69917000	6.55373e+07	100340000	89891000	100250000	96827000	0.67685	0.0192479
102753	Casein kinase I homolog hhp1	300	K	_YQK(gl)NASQIK_	3	2	597.317	0.75144	17644000	17285000	11866000	1.55983e+07	22254000	24257000	24026000	2.35123e+07	0.663411	0.0159874
232389	--	310	K	_EVGLVPSGVLIVK(gl)_	13	2	712.43	0.1369	12810000	8957300	9191400	1.03196e+07	13888000	17326000	16500000	1.59047e+07	0.648839	0.0261796
108221	E3 ubiquitin-protein ligase RSP5	723	K	_SWDGEQK(gl)SR_	7	2	603.779	-0.12025	109470000	80290000	79406000	89722000	136230000	153270000	125440000	1.38313e+08	0.648687	0.0190418
101628	40S ribosomal protein S0	55	K	_TRPDGVNIINVGK(gl)TWEK_	13	2	1021.04	-0.49605	27914000	35361000	41875000	35050000	63884000	46200000	52910000	5.43313e+07	0.645116	0.042131
256638	Putative band 7 family protein R614	287	K	_YLEAMQAMAK(gl)SANSK_	10	2	878.921	0.042877	31003000	25647000	26202000	2.76173e+07	41360000	41003000	46791000	4.30513e+07	0.641498	0.00365036
105947	Protein YSC84	539	K	_AK(gl)AAEAADEAR_	2	3	406.202	0.44594	2421100000	3437100000	1820000000	2557733333	3996900000	3727300000	4318500000	4014233333	0.637166	0.0443443
223244	GTP-binding protein ypt5	115	K	_AWVK(gl)ELQR_	4	2	572.317	0.58868	58357000	37432000	42159000	4.59827e+07	63396000	72329000	84190000	73305000	0.627279	0.0353353
324265	--	7	K	_(ac)SAPSAK(gl)FEVMDDGGR_	6	2	861.891	-0.97934	11056000	9871800	8582600	9836800	12079000	16680000	19237000	1.59987e+07	0.614851	0.0495742
258754	Pyruvate kinase	52	K	_TNSVEAMNK(gl)LR_	9	2	688.851	-0.19388	73849000	44095000	68382000	6.21087e+07	88026000	106180000	110850000	1.01685e+08	0.610793	0.0262044
104955	Acetyl-CoA carboxylase	872	K	_MPQK(gl)LDAQFAQLVER_	4	2	944.491	2.407	15627000	15576000	10941000	14048000	17818000	24361000	27132000	2.31037e+07	0.608042	0.0460118
281725	60S ribosomal protein L13	81	K	_GFTLAELK(gl)AAGIPR_	8	3	519.963	-0.57234	93743000	115530000	94098000	1.01124e+08	142210000	173320000	195830000	1.70453e+08	0.593263	0.01552
252173	Uncharacterized protein RSN1	842	K	_VIPITDEGCELNEKNK(gl)_	16	3	658.326	0.0082593	20370000	12613000	15735000	1.62393e+07	25342000		29635000	27488500	0.590768	0.0428302
245225	--	22	K	_TTTELADNK(gl)SPAK_	9	2	745.378	0.13177	100230000	70472000	74327000	8.16763e+07	126690000	145730000	144980000	1.39133e+08	0.587036	0.00689773
251859	Developmental regulator flbA	336	K	_LTK(gl)VEHTFLSEDAINNLGSLK_	3	3	815.099	-0.21733		2825000	3927300	3376150		5758200	5773700	5765950	0.585532	0.0492981
101684	Glyceraldehyde-3-phosphate dehydrogenase	117	K	_K(gl)VIISAPSADAPMYVMGVNEK_	1	3	778.733	0.42332	4289200	5328600		4808900	8422400		8018900	8220650	0.584978	0.0256763
328228	--	98	K	_VAPGAGDASGFSEK(gl)GAPA_	14	2	851.905	-0.05193	23775000	35550000	16013000	2.51127e+07	39829000	49168000	46633000	45210000	0.555467	0.0336478
322918	40S ribosomal protein S27	18	K	_VLAVDLLNPSPAAEAKK(gl)_	17	2	925.523	0.59996	34424000	33303000	27489000	3.17387e+07	62288000	58864000	51793000	5.76483e+07	0.550557	0.00233427
251591	Rho GDP-dissociation inhibitor	43	K	_YK(gl)QSLGLTGGNDLSDPNDPR_	2	3	754.365	0.79859	26604000	15533000	27933000	2.33567e+07	51929000	42590000	35318000	43279000	0.539677	0.0326451
238720	Probable ATP-citrate synthase subunit 2	4	K	_(ac)SAK(gl)SILEADGK_	3	2	637.833	-0.58872	6835200	13842000	14616000	11764400	18449000	26330000	20694000	2.18243e+07	0.53905	0.0419182
245522	Sterol 24-C-methyltransferase	5	K	_(ac)AASK(gl)EVALAR_	4	2	586.325	-0.27323	21396000	21205000	17104000	1.99017e+07	32005000	36401000	42441000	36949000	0.538625	0.00691348
332250	Serine palmitoyltransferase 1	507	K	_HAITK(gl)VMTR_	5	2	585.824	-0.34692	32774000	33742000	22698000	29738000	49259000	69490000	49343000	5.60307e+07	0.530745	0.0258263
261517	Putative coatomer subunit alpha	9	K	_(ac)ASSGMLTK(gl)FESK_	8	2	721.353	0.046614	6935900	6637600	4300100	5.95787e+06	10285000		12407000	11346000	0.525107	0.02737
103787	Ubiquitin-40S ribosomal protein S27a	33	K	_IQDK(gl)EGIPPDQQR_	4	3	546.613	0.64658	105310000	97766000	87474000	96850000	203790000	204060000	148380000	185410000	0.522356	0.00997865
283525	Protein hob3	84	K	_IAETIDAFYGDAGAK(gl)DGVSR_	15	3	724.019	0.11512	14687000	11636000	11947000	1.27567e+07	22579000	25426000	25717000	24574000	0.519112	0.00105975
267313	--	13	K	_(ac)ASTTENTTASQK(gl)PR_	12	2	824.4	0.003098	11644000	8628200	9498600	9923600	15485000	20434000	21509000	1.91427e+07	0.518402	0.0110317
104921	--	64	K	_ELEK(gl)HMR_	4	2	528.766	-0.31967		9740200	13356000	11548100	19650000	21722000	25697000	2.23563e+07	0.516547	0.0268124
275729	Elongation factor 2	500	K	_SVQVK(gl)NAQDLPK_	5	3	480.932	0.21135	266290000	228760000	127330000	207460000	344870000	421910000	458380000	4.08387e+08	0.507999	0.0196216
244955	Vacuolar morphogenesis protein 7 homolog	134	K	_SFLNLPAVGGGSAASSSGIGVEGK(gl)LPAINTR_	24	3	1014.54	0.44755	12634000	19031000		15832500	33594000	31780000	28274000	31216000	0.507192	0.0160211
337355	14-3-3 protein homolog	146	K	_K(gl)TAATAAHEAYK_	1	2	688.352	1.2224	54296000	40933000	37543000	4.42573e+07	100110000	100350000	64365000	88275000	0.501358	0.0276525
106534	Pleckstrin homology domain-containing family A member 8	174	K	_EVGKDTPPEK(gl)FQGQMDPWLAGLEK_	10	3	938.797	0.063138	395120000	324970000	411360000	377150000	700510000	761080000	801190000	754260000	0.500027	0.000671243
225412	Chitin synthase 6	1557	K	_VVIGEK(gl)GQK_	6	3	357.877	-0.34164		21303000	18590000	19946500	31349000	30657000	41433000	3.44797e+07	0.5785	0.0511126
107405	Phosphatidylinositol transfer protein SFH5	80	K	_SSPIDSTTAPQSEK(gl)PLAGEADK_	14	3	781.715	-0.71899	122960000	49450000	113560000	9.53233e+07	38779000	17750000	32634000	29721000	3.20727	0.0518016
106275	Alcohol dehydrogenase 1	17	K	_(ac)SNVEIPTEQWAQVVEK(gl)TGGPVVYK_	16	3	938.815	0.277	13494000	9404600		11449300	55844000	39230000		47537000	0.24085	0.0518642
235334	Fatty acid synthase subunit beta	594	K	_NTNGQTFVDTK(gl)MSR_	11	2	856.905	0.010406	4839700		4033300	4436500	12789000	17388000	24629000	1.82687e+07	0.242847	0.0532125
331295	--	1641	K	_AAAAAEGGK(gl)AVDVK_	9	3	457.912	-0.47577		35320000	25111000	30215500	42292000	48617000	42729000	44546000	0.678299	0.0534094
330750	Uncharacterized UPF0442 protein C7D4.12c	365	K	_DWSEAVASK(gl)VR_	9	2	681.344	0.0026074	16622000		10457000	13539500	78880000	69462000	133840000	9.40607e+07	0.143944	0.0535107
251906	Squalene monooxygenase	278	K	_ALIDVPLDHPDAAPEK(gl)GGVR_	16	3	728.718	-0.16814		2283000	5673600	3978300	20092000	21017000	36861000	25990000	0.15307	0.0539849
225144	40S ribosomal protein S28	5	K	_(ac)MDASK(gl)QPVK_	5	2	580.292	-0.064256	16703000	12582000	9808900	13031300	18754000	21811000	29873000	2.34793e+07	0.555011	0.0542741
244956	Peptidyl-prolyl cis-trans isomerase pin4	76	K	_AK(gl)QGGSLGEVTK_	2	2	644.846	-0.11467	19874000	41942000	32992000	3.16027e+07	45232000	54372000	51413000	50339000	0.627797	0.0543466
353852	V-type proton ATPase catalytic subunit A	464	K	_TLHQK(gl)EIVR_	5	3	413.239	0.3409	47568000	39093000	39521000	4.20607e+07	28498000	36259000	32729000	3.24953e+07	1.29436	0.0545778
258754	Pyruvate kinase	190	K	_K(gl)GVNLPNTDVDLPALSEK_	1	2	1012.54	0.95779	23506000	23148000	22396000	2.30167e+07	26025000	34720000	29048000	29931000	0.768991	0.0546036
219617	26S protease regulatory subunit 6A	81	K	_IMK(gl)SEHQR_	3	2	571.79	-0.51107	25927000	18005000	11647000	1.85263e+07	31141000	27227000	34912000	3.10933e+07	0.59583	0.0552108
245307	Heat shock protein 90 homolog	591	K	_IMK(gl)AQALR_	3	3	348.871	-0.71491	18755000	15888000		17321500	26217000	35123000	40356000	3.38987e+07	0.510979	0.0554076
103717	40S ribosomal protein S20	5	K	_(ac)SYQK(gl)GDK(gl)GDFEAPKTHK_	4	3	736.022	0.099085	3131300000	1550200000	1490000000	2057833333	3305700000	7292300000	7957600000	6185200000	0.332703	0.0560832
253872	Reticulon-like protein 1	267	K	_QFMGEYTSK(gl)AQQMLR_	9	3	644.642	-0.35316	11223000	11051000	16817000	1.30303e+07	5559800	5687500	9567800	6.93837e+06	1.87801	0.0574635
328560	Golgi apyrase	922	K	_GLAGLTNK(gl)LFGR_	8	3	454.261	0.026219	1737800		2388200	2063000	3316300		3541800	3429050	0.601624	0.0580148
242837	40S ribosomal protein S18	112	K	_DYQVLANGVDSK(gl)LR_	12	2	846.439	4.0214	2079000	4000700	5273000	3.78423e+06	6992200	8373500		7682850	0.492556	0.0581837
325869	Defective in cullin neddylation protein 1	136	K	_VSAIEK(gl)AYDDLVDPAR_	6	2	938.476	0.12204	5063600	2988600	3765400	3939200	5906400	9000300	12500000	9.13557e+06	0.431194	0.0600374
333931	UDP-glucose 4-epimerase 5	431	K	_DSCGANNK(gl)NAAAVAPTGFR_	8	3	678.985	-0.26039	4984400		3860400	4422400	7138300	11237000	11723000	1.00328e+07	0.440796	0.0616431
334850	Probable proteasome subunit beta type-4	189	K	_ILQMCADELK(gl)R_	10	2	745.876	-1.5722	12584000	7097900	12256000	1.0646e+07	25786000	20247000	44737000	3.02567e+07	0.351855	0.0618435
231277	Mitogen-activated protein kinase HOG1	266	K	_FK(gl)NADEQAVDLLER_	2	2	881.442	4.498	3427300	3261100	3280500	3.32297e+06	13091000		6924700	10007850	0.332036	0.0621134
101666	40S ribosomal protein S10-B	9	K	_K(gl)AIHEALFR_	1	3	400.228	0.29486	169630000	433500000	136180000	2.46437e+08	524700000	446380000	510210000	4.93763e+08	0.499099	0.0634235
223327	GTP-binding nuclear protein GSP1/Ran	35	K	_HLTGEFEK(gl)K_	8	2	601.812	-4.2333		20504000	14981000	17742500	36008000	47552000		41780000	0.424665	0.0641183
106534	Pleckstrin homology domain-containing family A member 8	203	K	_IVGILKPFMDSKEAK(gl)_	15	4	448.252	0.45539		2772900	3291300	3032100	25500000	23927000	48850000	32759000	0.0925578	0.0647372
275729	Elongation factor 2	574	K	_ETVGAK(gl)SSMTALSK_	6	2	762.39	-0.37298	5734600		5238500	5486550	14011000	30244000	26678000	2.36443e+07	0.232045	0.064876
273329	Eukaryotic translation initiation factor eIF-1	105	K	_K(gl)TLTTVTNIPK_	1	2	665.39	-1.6028	3704400	6457100	3608300	4.58993e+06	20827000	9248200	11438000	1.38377e+07	0.331697	0.0654692
329021	40S ribosomal protein S17	535	K	_SAK(gl)VIIER_	3	2	515.306	0.77051	167460000	146420000	67624000	127168000	44895000	54138000	52609000	5.05473e+07	2.51582	0.0660192
261276	Meiotically up-regulated gene 70 protein	150	K	_IAGIFTAK(gl)DLAFR_	8	3	512.956	0.28739	1783300	2028000	2393600	2068300	3166700	4998300		4082500	0.506626	0.0679857
220810	41 kDa peptidyl-prolyl cis-trans isomerase	7	K	_(ac)ATEETK(gl)AAPASR_	6	2	694.344	-0.29979	24401000	20867000	30095000	25121000	29397000	36266000	35244000	3.36357e+07	0.746856	0.0683401
245960	Neutrophil cytosol factor 2	218	K	_ANAFTGFAGSEIK(gl)NAGK_	13	2	898.95	-0.19844		760530	1045400	902965	14747000		8723400	11735200	0.076945	0.0694992
331066	Ubiquitin-conjugating enzyme E2-20 kDa	112	K	_ICLDILK(gl)SK_	7	3	401.897	-0.49079	122710000	54711000	80333000	85918000	221560000	237090000	512870000	323840000	0.26531	0.0696153
332655	60S ribosomal protein L20-A	176	K	_RPYIK(gl)QLLSK_	5	2	680.409	-0.27569	69795000	55242000	49177000	5.80713e+07	38926000	40523000	46559000	4.20027e+07	1.38256	0.0700419
68530	Carboxypeptidase S	49	K	_VTNEK(gl)LPLLEGESPIVAR_	5	3	693.72	-1.1169	6382300	6805300	12531000	8.57287e+06	13274000	39767000	32219000	28420000	0.301649	0.0710194
262727	Aspartate aminotransferase, cytoplasmic	323	K	_K(gl)QWAQDLITMSGR_	1	2	824.417	0.34789	7366100	3336000	3239600	4.64723e+06	23071000	8443200	30148000	2.05541e+07	0.226098	0.0716291
103595	Multiprotein-bridging factor 1	73	K	_KLDENPDIIK(gl)PK_	10	2	762.425	-0.7011	36426000	50090000	31226000	3.92473e+07	88429000	53179000	62843000	6.81503e+07	0.575893	0.0724884
282420	--	41	K	_AGGGDYNSTK(gl)TCYR_	10	2	832.36	0.34103		5104600	4051100	4577850	10076000	15545000	20781000	1.54673e+07	0.295969	0.0727831
219668	Casein kinase I homolog 1	309	K	_EGIEEDNKYDWDHIIDK(gl)LLESK_	17	4	701.591	0.20195	7295500	5558100		6426800	17934000		13040000	15487000	0.41498	0.0732296
223376	ADP-ribosylation factor-like protein 3	169	K	_VFEGEK(gl)ASSIR_	6	2	668.846	-0.74603	81539000	68561000	28031000	59377000	2950400		3944500	3447450	17.2235	0.0745403
245921	CCR4-NOT transcription complex subunit 8	348	K	_HAIK(gl)LHNSGMLTPSDASTTELLQK_	4	4	677.352	0.43439	6148000		3536700	4842350	35079000	63030000	94538000	6.42157e+07	0.0754076	0.0753533
107731	Probable inorganic phosphate transporter 1-6	660	K	_TSSNTASGGVLGGEK(gl)LR_	15	2	874.45	0.14901	53123000	40177000	56252000	4.98507e+07	78821000	159230000	92569000	1.10207e+08	0.452338	0.075633
104955	Acetyl-CoA carboxylase	2104	K	_K(gl)ALATAQSSGAPK_	1	2	672.368	-0.31527	6586700	4290900		5438800	7491900	10320000	10245000	9352300	0.581547	0.0767548
260882	Inositol phosphorylceramide synthase catalytic subunit aur1	27	K	_LHIPHLQWPGALK(gl)IKIPER_	13	5	472.88	-0.064458		1512600	937150	1224875	6914300	19431000	18781000	15042100	0.0814298	0.0784174
102973	Dehydrodolichyl diphosphate syntase complex subunit NUS1	251	K	_NK(gl)VDPAHIDSALLDGELK_	2	2	1025.03	-0.16027	127780000	142540000	73120000	114480000	191290000	196060000	144310000	177220000	0.645977	0.0793217
333003	Probable proteasome subunit alpha type-7	269	K	_K(gl)LIEEALR_	1	3	362.549	-0.21219	11398000	7684700	1263700	6.78213e+06	27038000	19326000	11549000	1.93043e+07	0.351327	0.079796
338364	ADP-ribosylation factor GTPase-activating protein glo3	413	K	_GSYDPNAQAEAK(gl)TR_	12	2	811.382	-1.0887	7595100	6358900		6977000	8557300	11074000	9526100	9.71913e+06	0.717862	0.0799816
320725	--	109	K	_LYDSQYADK(gl)DEWHPDHDSQFNY_	9	2	1444.1	0.024139	96884000	120570000	101660000	1.06371e+08	653260000	244100000	310230000	402530000	0.264257	0.0801063
106590	--	6	K	_(ac)AGNEK(gl)QQSEK(gl)DR_	5	2	830.388	1.2106	8732000		4496300	6614150	11933000	21038000	16071000	1.63473e+07	0.404601	0.0805281
320975	2-methylcitrate dehydratase	189	K	_GGIGEK(gl)AGGVSYYR_	6	3	509.923	0.26356	308890000	244400000	219810000	257700000	115940000	164620000	217490000	1.66017e+08	1.55225	0.0813761
331123	--	19	K	_QRGPQLPIYEK(gl)IPR_	11	4	453.009	-0.06405	6462600	9825300	17070000	11119300	14952000	34728000	30721000	2.68003e+07	0.414894	0.0823652
103071	NAD(P)H-dependent D-xylose reductase XYR1	271	K	_GVAVIPK(gl)SSSEGR_	7	2	700.878	-0.27144	22811000	9452600	5700700	1.26548e+07	24129000	24117000	25597000	2.46143e+07	0.514122	0.0835742
272654	Actin, gamma	326	K	_EITALAPSSMK(gl)VK_	11	2	744.908	-1.2094	16399000		15751000	16075000	128500000	336340000	191010000	2.18617e+08	0.0735305	0.0840678
104400	Histone H2A	127	K	_GTK(gl)NASQEL_	3	2	531.265	0.042145		33470000	22319000	27894500	37713000	52258000	54696000	4.82223e+07	0.578456	0.0847757
277770	Peptidyl-prolyl cis-trans isomerase, mitochondrial	124	K	_ALCTGEK(gl)GFGYK_	7	2	722.848	-1.0528		108450000	66830000	87640000	150140000	124350000	129100000	134530000	0.651453	0.0859081
332524	Thioredoxin reductase	335	K	_FLSEHEEAEAPVTAEQNWGEK(gl)A_	21	3	862.73	0.15271	75256000	50211000	69460000	6.49757e+07	49683000	29428000	48064000	4.23917e+07	1.53275	0.086325
277081	Autophagy-related protein 8	41	K	_VEK(gl)SDIAAIDKK_	3	2	715.896	0.62373		9448500	4196400	6822450	14601000	13572000	21942000	16705000	0.408408	0.0863411
328046	Ubiquitin-conjugating enzyme E2 14	60	K	_VELGK(gl)SYPFK_	5	3	427.899	0.60068		909510	3687100	2298305	33049000	34319000	11592000	26320000	0.0873216	0.0870255
333543	--	974	K	_AQMAK(gl)AEEEINELSGQLANEK_	5	3	806.392	0.14906	8857000	4732200	9296400	7.62853e+06	10462000	13789000	20104000	14785000	0.515964	0.0875597
332673	60S ribosomal protein L35	65	K	_VLTIINAK(gl)QR_	8	2	635.386	-0.11588	125220000	100320000	87161000	1.04234e+08	142500000	145540000	228440000	172160000	0.605446	0.0883353
107611	Septin homolog spn3	6	K	_(ac)SSPAK(gl)M(ox)IR_	5	2	531.274	0.57252		8637500	6029200	7333350	27962000	68699000	40942000	4.58677e+07	0.159881	0.0893147
328348	Probable magnesium transporter NIPA1	389	K	_LRLEK(gl)EAER_	5	3	419.902	0.47799		40938000	5090500	23014250	50573000	61757000	70778000	61036000	0.37706	0.0894137
330586	--	363	K	_EVK(gl)PAEKPTPTKR_	3	3	532.302	0.13772	39073000		20229000	29651000	87514000	48341000	76345000	7.07333e+07	0.419194	0.0896819
327427	--	429	K	_TYGGSGGGGPGDIMK(gl)TTSVSVQYK_	15	3	821.06	-0.025601	15201000	10161000	12993000	12785000	20772000	127800000	133480000	9.40173e+07	0.135986	0.0912072
329747	Rhomboid-like protein 19	444	K	_ALALK(gl)ALDQR_	5	3	404.907	-0.1066	24010000	19249000	21125000	2.14613e+07	37696000	24485000	47783000	3.66547e+07	0.585501	0.0920037
251007	Protein IVY1	472	K	_VRTEDVLGEEEDEEK(gl)QGNR_	15	4	587.276	-0.13923	81290000	60078000	67996000	69788000	63014000	21556000	33900000	39490000	1.76723	0.0924598
280626	6-phosphogluconate dehydrogenase, decarboxylating 1	405	K	_SVFLK(gl)DITSAYR_	5	2	757.404	0.19892	327640000	190290000	208300000	2.42077e+08	112290000	150620000	161910000	1.41607e+08	1.7095	0.0925005
334215	Initiation-specific alpha-1,6-mannosyltransferase	547	K	_TSGGPSLPMTEK(gl)V_	12	2	709.353	-0.56189	15697000	13863000	15258000	1.49393e+07	25627000		51962000	38794500	0.385089	0.0938148
108221	E3 ubiquitin-protein ligase RSP5	757	K	_RFTIEK(gl)AGEITNLPK_	6	2	916.007	-0.11646	22084000	23673000	22929000	2.28953e+07	25388000	39438000	49185000	3.80037e+07	0.602451	0.0944696
333365	Mannose-1-phosphate guanyltransferase	271	K	_NCK(gl)IGPNVTIGPNVVIGDGVR_	3	3	765.074	-0.19718	3984200	5662100	5055400	4.90057e+06		2575500	3632000	3103750	1.57892	0.0950477
258912	Proteasomal ubiquitin receptor ADRM1	386	K	_GSAVPLGGGEAVEAFVEGLK(gl)R_	20	3	719.715	1.1309	2152400		749830	1451115	3398400	8184000	8360600	6.64767e+06	0.218289	0.0956182
253038	Protein sym1	102	K	_DDNMAFELDAK(gl)DPFTER_	11	3	709.981	0.89604	27351000	43765000	16882000	2.93327e+07	6215100		3861000	5038050	5.82223	0.0961875
251602	Chitin synthase 8	797	K	_LGLPSDNSESLTPGMSPGDPFAASK(gl)ER_	25	3	958.791	-0.46215	14128000	7113100	16678000	12639700	19059000	17386000	24387000	2.02773e+07	0.623341	0.0981111
328161	GTP-binding protein rho2	111	K	_HK(gl)WIEEATEK_	2	2	692.846	0.17411	5738100	7364700	6160500	6421100	13869000	12958000	6871100	11232700	0.571644	0.0992565
327232	Elongation factor 1-alpha	472	K	_AVGGTGK(gl)VTK_	7	3	344.533	-0.04328	373110000	501950000	206850000	3.60637e+08	517380000	527240000	628440000	5.57687e+08	0.646665	0.100167
244832	Zinc-type alcohol dehydrogenase-like protein C16A3.02c	299	K	_TLVPGFLGGGK(gl)R_	11	3	439.254	0.24537	1145400		1114300	1129850	20296000	27557000	7799200	1.85507e+07	0.0609059	0.101342
259798	Protein rax1	87	K	_SVLIGTPDPEHASK(gl)R_	14	3	574.304	-0.08199		6392400	4711800	5552100	48415000	57662000	123240000	76439000	0.0726344	0.102067
250855	Uncharacterized protein C1604.06c	13	K	_MPAIVTEPTTK(gl)RK_	11	3	529.296	0.062226		107250000	115720000	111485000	137770000	172270000	207670000	172570000	0.646028	0.102352
271891	60S ribosomal protein L17	115	K	_GLDTGALVVK(gl)HIQVNQAPK_	10	2	1051.59	-1.1726	81863000	45759000	56541000	6.13877e+07	78094000	85276000	96023000	8.64643e+07	0.709977	0.102829
258237	Plasma membrane proteolipid 3	84	K	_VQTGGHK(gl)HVAAEPVGPPQGQYGTMQ_	7	3	896.77	0.37371	8547400	18863000	25465000	1.76251e+07	38160000	22901000	49251000	3.67707e+07	0.479326	0.102852
223526	GTP-binding protein rhoA	133	K	_K(gl)TSQKPVTPEEGEEVR_	1	3	643.329	0.29166	7200100		3620800	5410450	11497000	11470000	19764000	1.42437e+07	0.37985	0.102938
105334	E3 ubiquitin ligase complex SCF subunit scon-3	137	K	_GK(gl)SPEEIR_	2	3	343.849	0.044002		11631000	7885200	9758100	32830000	19112000	44846000	3.22627e+07	0.302458	0.103044
275119	Inositol phoshorylceramide synthase regulatory subunit kei1	171	K	_EK(gl)GAIGDLFAVDSPEGEGLKGR_	2	3	787.068	0.22523	60280000	49397000	73464000	61047000	46954000	49253000	38391000	44866000	1.36065	0.103584
275729	Elongation factor 2	161	K	_IKPVVVINK(gl)VDR_	9	3	498.644	0.19876	13952000	11835000	8673800	1.14869e+07	14356000	15450000	14540000	14782000	0.777089	0.103866
269272	D-3-phosphoglycerate dehydrogenase 2	412	K	_NVPGALK(gl)DIYR_	7	3	453.917	-0.2748	6845900	7170600	3910800	5.97577e+06	10448000	11118000	6849600	9.47187e+06	0.630896	0.106294
292737	Histone H1	81	K	_GVFLQPK(gl)GASGGTK_	7	2	730.896	0.1644	169190000	148730000	123330000	1.47083e+08	162630000	240740000	301250000	2.34873e+08	0.626224	0.106333
261688	Probable metal homeostasis protein bsd1	151	K	_VFGSGIQSDGVFSNLTAK(gl)PER_	18	3	775.061	-0.85495	4672600		13217000	8944800	28200000	16140000	20554000	2.16313e+07	0.413511	0.106438
101014	--	5	K	_(ac)MDTIK(gl)NTANYVSDK_	5	2	878.415	-0.53179	15555000	8856800	17794000	14068600		33189000	20982000	27085500	0.519414	0.107333
220115	Probable eukaryotic translation initiation factor 5	103	K	_FVLCQK(gl)CKNPETK_	6	3	589.296	0.061852	6119600		4904400	5512000	2931800		3841700	3386750	1.62752	0.1074
320725	--	48	K	_AYENK(gl)QR_	5	3	341.505	-0.10166	177020000		122680000	149850000	11496000	15024000	109180000	4.52333e+07	3.31282	0.107483
104955	Acetyl-CoA carboxylase	2286	K	_EALLK(gl)QLSS_	5	2	551.809	-0.040367		6871200	8529900	7700550	13402000	29967000	22080000	2.18163e+07	0.352972	0.107497
322568	--	58	K	_SLADVQK(gl)HMSTCAK_	7	2	845.406	-1.8813	31991000	46836000	26598000	3.51417e+07	17062000	22789000	25180000	21677000	1.62115	0.107537
248837	--	354	K	_LVK(gl)MDPGEEAEIVDQVDGEPLQR_	3	3	894.441	0.26687	7353400	6756400		7054900	10824000		14981000	12902500	0.546786	0.108384
224337	40S ribosomal protein S24-A	87	K	_K(gl)FEPHYR_	1	2	545.775	-0.59434		32353000	24235000	28294000	33406000	39161000	37828000	3.67983e+07	0.768894	0.109205
334284	--	205	K	_AEGLESGEGDDDK(gl)TATK_	13	2	918.908	-0.25536	72929000	43782000	11518000	42743000	9235800	2759600	7023500	6.33963e+06	6.74219	0.110831
324752	--	7	K	_EK(gl)MNQLR_	2	3	344.847	0.23524	132960000	83816000	55127000	9.06343e+07	121170000	146100000	159420000	142230000	0.637238	0.111433
332324	3-hydroxybenzoate 4-monooxygenase	34	K	_M(ox)TSPSYM(ox)PVSDDGGK(gl)EQSSQDASR_	15	3	902.713	-0.56618	110050000	66052000	88187000	8.80963e+07	60263000	50300000	69254000	59939000	1.46977	0.111465
102090	--	22	K	_SSTAAQVDAAAK(gl)K_	12	2	681.355	-0.035439	23112000	26204000	33733000	27683000	66303000	37669000	111250000	7.17407e+07	0.385876	0.111521
277770	Peptidyl-prolyl cis-trans isomerase, mitochondrial	235	K	_SIEAVGSPSGNVK(gl)YSK_	13	2	868.944	0.13428	26937000	19239000	17786000	2.13207e+07	80041000	23347000	97752000	6.70467e+07	0.317997	0.113294
100036	26S protease regulatory subunit 6B homolog	18	K	_(ac)GDVLVEAPVNHLSPVKK(gl)_	17	3	653.362	-0.10515	6746000		3981100	5363550		9550300	12858000	11204150	0.478711	0.113486
332673	60S ribosomal protein L35	78	K	_K(gl)YLPLDLRPK_	1	3	452.938	-0.78929		19132000	6024400	12578200	23264000	29599000	22502000	2.51217e+07	0.500691	0.114398
250351	--	220	K	_AMGLVQEFIKK(gl)_	11	2	689.382	0.19088	101140000	75613000	52848000	7.65337e+07	30006000	56925000	46236000	44389000	1.72416	0.114818
277081	Autophagy-related protein 8	38	K	_YLDRIPVICEK(gl)VEK_	11	2	938.503	-0.35331	31629000	14104000	31507000	2.57467e+07	9921300	13371000	16866000	13386100	1.92339	0.115117
252173	Uncharacterized protein RSN1	826	K	_DQAGVSAQEVAQTSK(gl)VIPITDEGCELNEK_	15	3	1077.52	0.04663	14666000	12998000	5786900	11150300	17318000		23340000	20329000	0.548492	0.115188
246441	Palmitoyltransferase AKR1	4	K	_(ac)ASK(gl)EGPGSGAPIQPSAK_	3	2	869.442	0.47219	6113000		11484000	8798500	12228000	14586000	14106000	13640000	0.645051	0.115816
221192	Protein arginine N-methyltransferase 1	10	K	_(ac)SGDKMDVEK(gl)AELQLK_	9	2	923.964	0.43058	19233000		16851000	18042000	14652000	9550700	14552000	1.29182e+07	1.39663	0.11714
261063	Sec14 cytosolic factor	312	K	_AGDATIETK(gl)QDDPAPAPEVAPAK_	9	3	802.731	0.098182	23185000	9392500	16231000	16269500	66983000	50769000	185470000	101074000	0.160966	0.117625
331295	--	944	K	_ASK(gl)IGQNVLGR_	3	2	628.857	0.0070789	4042200	11512000	13010000	9521400	12775000	16371000	18928000	1.60247e+07	0.594171	0.119918
106339	--	188	K	_LIPGLQK(gl)EGYEETADALQDANTAAR_	7	3	930.13	0.18342	117900000	139830000	22865000	9.35317e+07	23706000	17786000	26446000	22646000	4.13016	0.120202
329877	Protein SPT23	1225	K	_GASTQQGDLDTK(gl)TASAAR_	12	3	631.308	0.11239	105140000	52172000	39873000	6.57283e+07	17776000	12027000	39574000	2.31257e+07	2.84222	0.121225
251702	Phospholipase D1	845	K	_GTLVEMPLDFLADVK(gl)DIAK_	15	3	730.389	-0.0077735	1596000	3710300		2653150	50431000	12686000	36175000	3.30973e+07	0.080162	0.121886
221462	Chitin synthase export chaperone	294	K	_MNNWEVK(gl)ELLTEEDRR_	7	4	544.767	-0.013945	7526400	15354000	18940000	1.39401e+07	19418000	20498000	30537000	2.34843e+07	0.593593	0.122567
256968	Serine/threonine-protein kinase nrc-2	146	K	_VDGPGGSPAEQPTAATK(gl)EELAR_	17	3	765.712	0.051934	14048000	3800200	10246000	9.36473e+06	23477000	15681000		19579000	0.478305	0.124919
259209	Cysteine proteinase 1, mitochondrial	29	K	_ALDLEKK(gl)_	7	2	465.766	0.86796	96744000	85894000	45155000	75931000		36105000	29441000	32773000	2.31688	0.125007
104024	Protein vip1	286	K	_STSEAPSSGPGAPAAPGASTTTETSQPVKPAEGGVSLQESTPIQTEK(gl)SG_	47	4	1196.08	0.45712	136540000	254000000	106960000	1.65833e+08	388400000	206310000	578850000	3.91187e+08	0.423924	0.125303
104409	Histone H2B	58	K	_VLK(gl)QVHPDTGISNR_	3	2	839.455	0.014634	23089000	18146000	23775000	21670000	30448000	73589000	38438000	4.74917e+07	0.456291	0.125606
332673	60S ribosomal protein L35	87	K	_YLPLDLRPK(gl)QTR_	9	4	404.234	-0.0091014	18290000	35627000	16360000	2.34257e+07	30022000	58767000	41136000	4.33083e+07	0.540904	0.1277
105781	General amino acid permease AGP2	7	K	_(ac)SDLNEK(gl)PK(gl)YGDSDVEAIR_	6	3	769.368	-0.27135	120170000	84079000	83690000	9.59797e+07	60385000	68018000	81896000	7.00997e+07	1.36919	0.130559
224851	Protein transport protein sft1	21	K	_QNNNRLDELSAK(gl)VSALR_	12	4	511.274	1.2377	128900000	104790000	89111000	1.076e+08	120810000	261450000	181320000	187860000	0.572769	0.13092
235435	Myosin-2	1026	K	_FEESAANVK(gl)R_	9	2	632.818	-0.2521		48469000	30004000	39236500	53595000	61322000	81296000	6.54043e+07	0.599907	0.131104
263537	Protein PNG1	367	K	_RANMNK(gl)DSR_	6	2	603.294	-0.019937	305230000	244610000	233210000	2.61017e+08	44161000	41180000	262860000	116067000	2.24884	0.131885
269491	Vegetative incompatibility protein HET-E-1	341	K	_DLQHEQVQLDK(gl)AAAGER_	11	3	674.671	0.14014	4838900	6802900	2947200	4863000		7254700	8842000	8048350	0.604223	0.132795
258058	Ubiquitin-conjugating enzyme E2 N	133	K	_AWKEDEK(gl)AAIETAR_	7	2	866.437	4.0933	16197000	30890000	15443000	2.08433e+07	21815000	51791000	55172000	42926000	0.485564	0.132947
245225	--	7	K	_(ac)ASSTEK(gl)ADTTAK_	6	2	683.328	0.75491	63661000	42372000	86362000	6.41317e+07	35430000	45837000	37930000	3.97323e+07	1.61409	0.135609
215414	DNA-directed RNA polymerase II subunit rpb1	169	K	_SKDEEFDPDNK(gl)PK_	11	2	831.884	-0.90138	6186500	20441000	15583000	1.40702e+07	6037400	7324300	5190900	6184200	2.27518	0.135695
104921	--	113	K	_GAIEEEYAK(gl)R_	9	3	427.214	-0.17231	38385000	41619000	24508000	3.48373e+07	37475000	58497000	55594000	50522000	0.689548	0.135769
267467	Phosphoglucan phosphatase LSF1, chloroplastic	426	K	_K(gl)AVEAELLK_	1	2	557.827	0.24992	32463000	8596400	4866300	1.53086e+07	68716000	20758000	47108000	4.55273e+07	0.33625	0.138101
263131	Zinc-binding alcohol dehydrogenase domain-containing protein cipB	117	K	_LK(gl)AIVASK_	2	3	315.203	0.55424	148860000	99966000	34598000	9.44747e+07	44276000	24290000	28716000	3.24273e+07	2.91343	0.138959
245307	Heat shock protein 90 homolog	251	K	_IEEVDDEEEGKEKK(gl)PK_	14	3	672.664	0.13136		21037000	28584000	24810500	19456000	3402800	12015000	11624600	2.13431	0.140256
320725	--	62	K	_SEGKPVSHGVAK(gl)EILAGLAAGEAER_	12	3	864.124	0.286	20286000	60656000	52563000	4.45017e+07	41777000	240950000	180360000	1.54362e+08	0.288294	0.142178
103787	Ubiquitin-40S ribosomal protein S27a	27	K	_TITLEVESSDTIDNVK(gl)AK_	16	2	1039.04	0.60936	16770000	7398400	5037200	9735200	31686000	30243000	109000000	5.69763e+07	0.170864	0.146421
326012	Curved DNA-binding protein	177	K	_LMLPSGVLASGTDEEKAK(gl)_	18	3	654.007	0.72448	5957100	3198400		4577750		49343000	22303000	35823000	0.127788	0.148239
333610	Centrin-3	85	K	_FGIQPIDWDPK(gl)R_	11	3	529.276	-0.18337		1251400	3574200	2412800	6830600		4900900	5865750	0.411337	0.14949
260882	Inositol phosphorylceramide synthase catalytic subunit aur1	12	K	_QDLSNYSPQAK(gl)PK_	11	2	795.4	-2.5727	29816000	30650000	29714000	30060000	40171000	47337000	95758000	6.10887e+07	0.492072	0.150189
330586	--	485	K	_KAEAGPASPDAEASSPEGEK(gl)K_	20	3	724.013	0.16457	64728000	74154000	47967000	62283000		24172000	48698000	36435000	1.70943	0.15067
232389	--	185	K	_LEDQEAK(gl)R_	7	2	551.778	0.45315	9513900		5812700	7663300	2654900		3834200	3244550	2.3619	0.150714
232389	--	129	K	_AALAEK(gl)R_	6	2	436.751	-0.71207	42006000		21501000	31753500	20646000	14354000	5058700	13352900	2.37802	0.151739
320725	--	91	K	_GADFVDTEKAK(gl)_	11	2	647.817	0.18106	301660000		192730000	247195000	546090000		385670000	465880000	0.530598	0.152761
325103	Guanine nucleotide-binding protein subunit gamma	87	K	_NK(gl)QSM(ox)ADLK_	2	2	582.788	2.3013	100180000	82759000	59325000	8.07547e+07	33013000	74656000	43661000	5.04433e+07	1.6009	0.152952
223301	60S ribosomal protein L10-A	78	K	_YLVK(gl)TAGK_	4	2	497.29	0.077891		13721000	9400200	11560600	7220900	9366600	7773000	8.12017e+06	1.42369	0.153798
102536	--	87	K	_LIHTTPNK(gl)NVVSVK_	8	3	555.321	-1.3652	20636000	10484000	13843000	1.49877e+07	19513000	20283000	33026000	24274000	0.617437	0.15477
239853	Ribonucleoside-diphosphate reductase small chain	9	K	_(ac)SLDITPSK(gl)QAASAMNSLK_	8	2	1009.51	0.63712	3194900	1940200	3507900	2881000		4099100	4006300	4052700	0.710884	0.154876
104546	Sterol regulatory element-binding protein 1	275	K	_YRTNLNDK(gl)IAALR_	8	3	554.641	0.3471	4141200	12068000	6407500	7538900	5780600	38808000	32246000	2.56115e+07	0.294356	0.156217
267685	--	209	K	_LFNQEYSARPQLPK(gl)GLGEAIR_	14	3	834.447	-0.34603	2969700	2213900	4008900	3.06417e+06	9553700	8691700	33682000	1.73091e+07	0.177026	0.157616
243099	Probable Ras-related protein Rab7	133	K	_IDVEESK(gl)R_	7	2	545.28	0.24854	18589000	18296000	13079000	1.66547e+07	16268000	28396000	27932000	2.41987e+07	0.688247	0.158088
102152	Synaptobrevin homolog ykt6	129	K	_EYITK(gl)YQDPQQADSIMR_	5	3	734.016	1.1482	3279600		2580700	2930150	4745100	5238800	9354500	6.44613e+06	0.454559	0.162003
332655	60S ribosomal protein L20-A	102	K	_ATGEIVSLNVIHEK(gl)HPLK_	14	3	700.392	0.14048	18759000	5489200	16054000	1.34341e+07	17679000	29232000	57456000	34789000	0.386158	0.162445
107495	GTP-binding protein RHO3	152	K	_EK(gl)KPMIGYEQGLEVAR_	2	3	654.675	0.4181	49852000	51073000	59051000	5.33253e+07	56864000	61017000	77420000	6.51003e+07	0.819125	0.163415
107731	Probable inorganic phosphate transporter 1-6	622	K	_EK(gl)EVK(gl)GEPAIMDNDFSQEAHDYFQR_	2	4	803.615	0.2514	18101000	20312000	26602000	2.16717e+07	29580000	69065000		49322500	0.439387	0.164038
108023	Delta(12) fatty acid desaturase	84	K	_LIDTHGNTFEVPDYTIK(gl)DIR_	17	3	821.083	-0.54156		5612400	5205800	5409100	7172800	14939000	9950900	1.06876e+07	0.506111	0.170152
104546	Sterol regulatory element-binding protein 1	401	K	_ALDPQGMIPVPDDMK(gl)R_	15	3	632.982	-0.39556	13917000	30977000	49587000	3.14937e+07	9684400	14934000	17146000	1.39215e+07	2.26224	0.170653
282420	--	155	K	_GTQPGEK(gl)MCYK_	7	2	706.818	-0.28544	15008000	30401000	28027000	2.44787e+07	26965000	37603000	51104000	3.85573e+07	0.634864	0.171665
219668	Casein kinase I homolog 1	230	K	_GGLPWQGLK(gl)AATNK_	9	2	777.923	0.3213	10109000	8192800	9320200	9.20733e+06	7643500	8939100	7360700	7981100	1.15364	0.172131
292582	24-methylenesterol C-methyltransferase 2	58	K	_K(gl)TASVPPSDK_	1	2	572.304	-1.5988		24426000	12922000	18674000	6189900	11675000	11888000	9.91763e+06	1.88291	0.172974
328483	Ras-like protein	4	K	_(ac)ASK(gl)QFLR_	3	2	503.277	0.5673		63944000	36696000	50320000	60603000	80932000	89390000	76975000	0.653719	0.17346
277770	Peptidyl-prolyl cis-trans isomerase, mitochondrial	238	K	_YSK(gl)KPTIVNSGEV_	3	2	768.407	1.3344	12639000	19867000	13587000	1.53643e+07	27024000	110510000	38143000	58559000	0.262374	0.175483
107594	Protein PAL1	375	K	_GGGENNPFFAEYEPGK(gl)DGEEEISVK_	16	3	938.423	-0.030628	25356000	31176000	13562000	2.33647e+07	12644000		10251000	11447500	2.04103	0.175576
102078	Phosphatidylglycerol/phosphatidylinositol transfer protein	105	K	_LISTK(gl)ADLCEQVK_	5	2	809.927	0.62381	41823000	50342000	35646000	4.26037e+07	32491000	125490000	118480000	9.21537e+07	0.462311	0.176219
243874	Histone H3	24	K	_KQLASK(gl)AAR_	6	2	543.823	-0.1939	47764000	53108000	34724000	4.51987e+07	60796000	46942000	65777000	5.78383e+07	0.781466	0.182476
271318	Histone H4.1	32	K	_DNIQGITK(gl)PAIRR_	8	3	532.637	-0.0081032	117970000	107250000	96866000	107362000	50250000	55642000	113740000	7.32107e+07	1.46648	0.18278
328483	Ras-like protein	110	K	_VK(gl)DKDYFPMVVVGNK_	2	3	618.326	0.49637		7750300	6761400	7255850	13634000	31701000	15007000	20114000	0.360736	0.185217
104647	40S ribosomal protein S1	187	K	_EAGSCTLQQLTSK(gl)LIPEVIGR_	13	3	805.428	0.12503		3060100	493090	1776595	8716700	6679900	21906000	12434200	0.14288	0.185912
328435	Spartin	207	K	_SK(gl)EAMAAEEK_	2	2	604.285	-0.18438	83063000	69072000	64741000	72292000	55664000	69641000	25886000	50397000	1.43445	0.193825
104955	Acetyl-CoA carboxylase	1250	K	_NAVIANLEGK(gl)R_	10	3	433.577	-0.2012	39378000	59686000	22435000	4.04997e+07	52823000	77776000	53999000	6.15327e+07	0.658182	0.194014
267279	Putative agmatinase 1	292	K	_EIDTIGTDGIIKK(gl)_	13	2	758.914	0.74113		4128900	10678000	7403450	19931000	24394000	59701000	3.46753e+07	0.213508	0.195355
267236	Indoleamine 2,3-dioxygenase 1	80	K	_SK(gl)LGPTVDADFPDLTWAVDKYK_	2	3	860.771	-1.446	18035000	14131000	8088900	13418300	287570000	125740000	5790400	1.397e+08	0.0960507	0.197046
331470	Woronin body major protein	430	K	_LSK(gl)AFDSGR_	3	2	547.783	0.2476	67620000	26854000		47237000	6296500	10332000		8314250	5.68145	0.197777
330110	--	241	K	_KEQAHHVIDNK(gl)TRN_	11	3	601.978	-0.28219	290700000	99676000	100240000	1.63539e+08	85693000	36418000	67485000	6.31987e+07	2.58769	0.19858
219617	26S protease regulatory subunit 6A	146	K	_VGK(gl)SAVIK_	3	2	458.285	0.8808	16526000		17395000	16960500	62209000	28610000	29904000	40241000	0.421473	0.199462
328254	Plasma membrane proteolipid 3	165	K	_ENAEPSSQAHGHQEASAGPSDGAPPPSYAQVVAGDNK(gl)IQDHS_	37	3	1451.32	0.35605	67463000	125870000	145470000	1.12934e+08	303350000	97583000	236640000	2.12524e+08	0.531395	0.200148
323507	--	176	K	_GGETVYEPPTSPPPAK(gl)H_	16	2	939.455	-0.018022	206810000	142330000	134920000	1.61353e+08	172420000	228450000	210880000	2.03917e+08	0.791271	0.205637
261214	Nucleolar protein 56	385	K	_YLANK(gl)CSIASR_	5	3	466.238	-0.11854	72830000	58531000	36765000	56042000	30414000	39601000	46692000	3.89023e+07	1.44058	0.210221
107405	Phosphatidylinositol transfer protein SFH5	121	K	_LPAILK(gl)DIGHDEMWGVK_	6	3	679.359	0.77078	3674600		4074700	3874650		8214800	18814000	13514400	0.286705	0.210748
242837	40S ribosomal protein S18	29	K	_LLNTNVDGK(gl)QK_	9	2	672.368	1.3953	23767000	33786000	11535000	2.30293e+07	7507600	12653000	17625000	12595200	1.82842	0.213806
105888	--	171	K	_GQEGYVEQPEK(gl)K_	11	2	753.365	-0.12687		8421100	5705400	7063250		9423000	9563200	9493100	0.74404	0.215831
258923	60S ribosomal protein L6-3	167	K	_AIDK(gl)ALLANIK_	4	2	642.388	0.045114	2541800	3075400	2673100	2.76343e+06	6789100	4177300	2653900	4540100	0.608672	0.218429
251702	Phospholipase D1	849	K	_GTLVEMPLDFLADVKDIAK(gl)_	19	2	1095.08	0.064754	1596000	3201500		2398750	21645000	2594900	18144000	1.4128e+07	0.169787	0.21959
337318	Carboxylesterase A	4	K	_(ac)MDEK(gl)TPLTTATPR_	4	2	808.901	0.27386	24189000	26214000	17940000	22781000	24143000	28012000	28619000	2.69247e+07	0.846101	0.220644
320975	2-methylcitrate dehydratase	104	K	_NK(gl)NGESGPPAPPPSKPVIAR_	2	3	709.715	0.48506	43425000	37419000	20310000	33718000	82789000	72618000	26581000	6.06627e+07	0.555828	0.221565
101666	40S ribosomal protein S10-B	5	K	_MLIPK(gl)ADR_	5	3	353.199	0.016463	645700000	225500000	299240000	3.90147e+08	75408000	222650000	261130000	186396000	2.09311	0.222932
108592	--	189	K	_K(gl)DAATATVSVVEVDDIYNEPAFNDGPHPTR_	1	4	836.402	-0.24806	33220000	46904000	18123000	32749000	41077000	216950000	75613000	1.11213e+08	0.29447	0.222933
235933	Sulfite reductase	592	K	_VARPDGAVDVAK(gl)NLSAPR_	12	2	975.529	-0.114	958270000	887270000	848460000	898000000	883330000	773180000	841950000	832820000	1.07826	0.224836
104921	--	102	K	_SPDEK(gl)YR_	5	2	504.741	-0.4317	201380000	186220000	168910000	1.85503e+08	184620000	214720000	263710000	2.21017e+08	0.839318	0.22669
245225	--	91	K	_TLTVGDDSCGMK(gl)STTNVNIK_	12	3	752.36	-0.61716	23895000	10632000	21167000	1.85647e+07	26378000	20425000	29783000	2.55287e+07	0.727209	0.226858
221251	Guanine nucleotide-binding protein subunit alpha	24	K	_NEEIENQLK(gl)R_	9	2	693.852	0.48112	66511000	22692000		44601500	8470300	13565000	29150000	1.70618e+07	2.61412	0.227409
108946	--	1128	K	_MVK(gl)TEEENNVTPEVK_	3	2	930.954	0.16578	84816000	55660000	42944000	61140000	23504000	29644000	59510000	3.75527e+07	1.62811	0.22958
277770	Peptidyl-prolyl cis-trans isomerase, mitochondrial	222	K	_VVK(gl)SIEAVGSPSGNVK_	3	2	842.965	0.23723	651030000	402070000	466030000	5.06377e+08	548320000	624890000	920080000	6.97763e+08	0.725714	0.231273
332918	Protein transport protein SEC9	318	K	_YGDEK(gl)YGNQK_	5	2	658.299	0.037738		64908000	42055000	53481500	63603000	65111000	79791000	6.95017e+07	0.7695	0.235123
346270	Heat shock 70 kDa protein	506	K	_IVITNDK(gl)GR_	7	3	377.216	0.015187	323000000	241050000	175580000	2.46543e+08	160000000	185530000	209860000	185130000	1.33173	0.244142
102327	60S ribosomal protein L24	136	K	_NAAQASK(gl)GQTQR_	7	2	687.348	0.022387	53244000	23224000	32355000	3.62743e+07	26546000	22220000	23303000	24023000	1.50998	0.244166
102152	Synaptobrevin homolog ykt6	150	K	_ELDETK(gl)ITLHK_	6	2	720.888	-0.55581	18398000	6692800	3600900	9563900	10707000	17965000	24936000	1.78693e+07	0.535213	0.244834
246236	Probable 60S ribosomal protein L28e	82	K	_SVNQPAK(gl)AGHK_	7	3	417.558	-0.10401	23545000	28891000	9267400	20567800	13853000	10324000	13329000	12502000	1.64516	0.247343
292582	24-methylenesterol C-methyltransferase 2	453	K	_IIAEKPLSTTDEK(gl)PTEQ_	13	2	1007.52	-0.25668	10660000	49854000	51796000	3.74367e+07	22689000	18868000	16737000	1.94313e+07	1.92661	0.253545
102327	60S ribosomal protein L24	145	K	_IVGK(gl)QGAK_	4	2	457.775	0.32586	48682000	9372500	82582000	4.68788e+07	1472200		14974000	8223100	5.70087	0.258144
331295	--	1316	K	_AAVAAPAAASDAKGTVK(gl)_	17	2	806.936	0.23823		5493900	45550000	25521950	340010000	356320000	3421000	2.3325e+08	0.109419	0.258161
342768	Uncharacterized protein M6_Spy0233	15	K	_(ac)ASQYYPPPPTSAKK(gl)_	14	2	845.925	-0.072942	6701500	4079300	4210100	4.99697e+06	5645200	8788600		7216900	0.692398	0.26127
234597	40S ribosomal protein S23	56	K	_GIVLEK(gl)VGVEAK_	6	2	678.398	-0.1868		11737000	5691500	8714250	11809000	11502000	11978000	11763000	0.740819	0.270155
255468	Siderophore iron transporter mirB	9	K	_(ac)SSPEELSK(gl)TAQATDDAIPSDDSVDQHDLPNETDQR_	8	3	1323.26	0.19285	5729300		2407900	4068600		39031000	177400000	108215500	0.0375972	0.271274
332481	Protein transport protein SSO2	158	K	_RK(gl)MQGQMER_	2	2	639.314	0.97777	106340000	55215000	41325000	6.76267e+07	39522000	27370000	54874000	4.05887e+07	1.66615	0.273308
269206	Transcription elongation factor 1	42	K	_K(gl)LGQGNLECK(gl)VCGQR_	1	3	658.991	-0.23077	9012400	7561300	6048700	7540800	7808200	13819000	8781900	1.01364e+07	0.743935	0.274135
224411	40S ribosomal protein S22	43	K	_FLQVMQK(gl)HGYIGEFEEVDDHR_	7	4	673.571	-0.078119	10593000	8751900	8499600	9281500	5493100		8962900	7228000	1.2841	0.276709
96495	Metal resistance protein YCF1	994	K	_GK(gl)LTDEETAPSK_	2	2	695.346	0.45972	44508000	11901000		28204500	11260000	12545000	12540000	12115000	2.32806	0.277735
265668	Protein MAM3	491	K	_ANFDDIK(gl)QHLK_	7	2	721.873	-1.0857	34608000	35044000	40374000	3.66753e+07	45405000	33654000	55930000	4.49963e+07	0.815074	0.281824
234544	40S ribosomal protein S19	103	K	_K(gl)VMQSLEK_	1	2	538.792	-0.46531	54145000	56696000	33104000	4.79817e+07	28789000	42425000	40717000	3.73103e+07	1.28602	0.28334
251702	Phospholipase D1	798	K	_ALKEGDGDEEEK(gl)AK_	12	2	816.889	0.4972	54916000		11691000	33303500	16560000	6125900	12891000	1.1859e+07	2.8083	0.286581
107656	--	757	K	_FTEVK(gl)PAVPR_	5	2	629.351	0.75014	23936000	12553000	15784000	1.74243e+07		9851300	13248000	11549650	1.50865	0.287309
280626	6-phosphogluconate dehydrogenase, decarboxylating 1	418	K	_NNPDLK(gl)NLLFDDFFNK_	6	3	690.009	0.060265	42695000	55561000	10408000	3.62213e+07	50632000	43219000	76158000	5.66697e+07	0.639166	0.288716
267588	Inositol transporter 1	20	K	_K(gl)LKEAQIENPVR_	1	2	769.936	0.076985	45618000	48471000	39478000	4.45223e+07	34697000	101560000	68424000	68227000	0.652562	0.290613
101684	Glyceraldehyde-3-phosphate dehydrogenase	161	K	_TYDGSADVISNASCTTNCLAPLAK(gl)VINDEFK_	24	3	1163.55	-0.73661	11044000	23918000		17481000	46468000		24314000	35391000	0.493939	0.296992
322686	--	198	K	_DGK(gl)NPALVR_	3	2	542.299	-0.16235	115000000		32857000	73928500	14017000		18994000	16505500	4.47902	0.297602
239692	SH3 domain-containing protein PJ696.02	381	K	_GDIITVLKK(gl)_	9	2	550.837	0.60136	45726000	24083000		34904500	96789000	432520000		264654500	0.131887	0.305307
330134	--	85	K	_DVSETQIK(gl)DYFAELNKDTK_	8	3	786.72	-0.58952	3162800	3218600	5973500	4118300	4775200	7090300		5932750	0.694164	0.306613
246485	1-(5-phosphoribosyl)-5-[(5-phosphoribosylamino)methylideneamino] imidazole-4-carboxamide isomerase	26	K	_QIVGGTLDEK(gl)TPSTLK_	10	3	600.995	-0.49712	5748500		4136400	4942450	5696400		7074400	6385400	0.774024	0.306641
103155	Enolase	398	K	_AGQIK(gl)TGAPAR_	5	2	592.331	1.0009	17828000	29183000	14318000	20443000	12061000	14501000		13281000	1.53927	0.309061
331470	Woronin body major protein	391	K	_GPIMK(gl)QYR_	5	2	553.792	0.032914	120260000	82376000	79168000	9.39347e+07	67508000	71311000	91014000	76611000	1.22613	0.314458
267588	Inositol transporter 1	581	K	_AAAATAADEK(gl)LGEK_	10	2	730.373	0.87024	75788000	57788000	57513000	6.36963e+07	41477000	48021000	67861000	52453000	1.21435	0.322669
249333	Eburicol 14-alpha-demethylase	443	K	_LPVK(gl)NEDEEEK(gl)VDYGYGMISK_	11	3	891.09	-0.075682	46289000	52961000	25616000	41622000	32756000		24392000	28574000	1.45664	0.323666
251821	Vacuolar protein sorting-associated protein 9a	599	K	_QSTSSNDDNGEYDEK(gl)AAITGLLR_	15	2	1299.6	2.5857	70990000	54226000	59156000	6.14573e+07	56739000	47896000	59372000	54669000	1.12417	0.325727
222795	40S ribosomal protein S3	10	K	_(ac)AVPGTQISK(gl)R_	9	2	606.838	1.2447	21133000	22079000	26295000	23169000	26399000	14209000	14384000	1.83307e+07	1.26395	0.326923
278859	Superoxide dismutase	102	K	_FVK(gl)LIGPESVIGR_	3	3	510.3	1.4551	2409800	1215400	10783000	4.80273e+06	7155700		12621000	9888350	0.485696	0.330269
265684	Vigilin 1	485	K	_GAVHSK(gl)NVTR_	6	3	394.883	0.75315	7241200	78611000	33892000	3.99147e+07	14855000	17200000	18599000	1.68847e+07	2.36396	0.331326
236231	Chitin synthase 1	778	K	_VIK(gl)DEKSAEEAVVEIEDEKPQEDVDTQFEQTVR_	3	4	987.481	0.11419	23934000	24291000		24112500	22218000	75819000	175970000	9.13357e+07	0.263999	0.331506
338535	Mitochondria fission 1 protein	103	K	_YNDLLLEK(gl)EPANLQASDLR_	8	3	772.733	-0.065407	92268000	28471000	37940000	52893000		18062000	28345000	23203500	2.27953	0.335515
221539	Serine/threonine-protein phosphatase PP2A catalytic subunit	40	K	_CK(gl)QLAESDVQR_	2	3	483.237	-0.074336	4114300	13306000		8710150	21434000	7644300	40031000	2.30364e+07	0.378103	0.33778
282199	Probable eukaryotic translation initiation factor 2 subunit beta	269	K	_FQPK(gl)QLETVLR_	4	3	491.612	-0.35387	13352000	10317000	9225900	1.0965e+07	5292700	12728000	6278100	8099600	1.35377	0.338506
62671	--	9	K	_(ac)ADQNQQEK(gl)EFSIQPIDDTNKDQGK_	8	3	978.123	-0.51751	13474000	9462300		11468150	21462000		13060000	17261000	0.664397	0.339418
321493	Translation machinery-associated protein 7	53	K	_K(gl)GPLNTGGQGIK_	1	2	642.357	0.38271		132100000	59575000	95837500	42591000	60316000	81142000	6.13497e+07	1.56215	0.341953
104647	40S ribosomal protein S1	45	K	_DVGK(gl)TLVNR_	4	2	558.312	0.04364		32031000	17688000	24859500	15400000	2680100	24215000	1.40984e+07	1.76329	0.347317
246263	Coatomer subunit delta	218	K	_TPVYPTYTPPTRPAVTDTYDSYEAEKNK(gl)_	28	4	830.4	0.27297		9936000	9603900	9769950		13096000	43663000	28379500	0.344261	0.347552
245307	Heat shock protein 90 homolog	250	K	_IEEVDDEEEGKEK(gl)KPK_	13	2	1008.49	-0.3705	49965000	31087000	5340700	2.87976e+07	11856000		9106400	10481200	2.74754	0.353559
105334	E3 ubiquitin ligase complex SCF subunit scon-3	88	K	_KK(gl)TTEIDEWDQK_	2	2	817.905	0.43733		5200300	3260400	4230350	11072000	44561000	6755200	2.07961e+07	0.203421	0.361973
254920	V-type proton ATPase subunit F	11	K	_(ac)AASTSQQEYK(gl)DR_	10	2	770.355	-0.34777	4605800		2790100	3697950	4173200	6607600		5390400	0.686025	0.38101
249134	Cystathionine gamma-lyase	144	K	_YFTQVAK(gl)AHGVK_	7	2	731.894	-0.43762		13523000	40126000	26824500	24693000	89516000	47346000	5.38517e+07	0.498118	0.38206
223526	GTP-binding protein rhoA	126	K	_YDNK(gl)TIEELR_	4	2	697.849	-1.1489		3956500	6915000	5435750		7899100	6563900	7231500	0.751677	0.383789
331295	--	1836	K	_IAGAAELEK(gl)TPGIK_	9	2	756.425	0.078063	7435800	12426000	12457000	1.07729e+07	11315000	9845500	44344000	2.18348e+07	0.493383	0.386278
327361	Uridylate kinase	187	K	_IDATPEPEEVEAK(gl)TR_	13	3	600.299	0.12433	4103100	2542000	4657400	3767500	4398400		4813200	4605800	0.81799	0.387918
327605	--	187	K	_MSPAIEK(gl)DGFASLR_	7	2	818.412	-2.292		9058600	5634800	7346700	7494100	4514700	4627200	5.54533e+06	1.32484	0.388909
328435	Spartin	195	K	_K(gl)NDAPPASTSR_	1	2	629.313	-0.87927	329450000	238300000	177050000	2.48267e+08	301230000	389770000	235770000	3.08923e+08	0.803651	0.389218
104024	Protein vip1	149	K	_LTELDTK(gl)YHATDR_	7	3	559.613	-0.39528	12513000	8595100	12318000	1.1142e+07	8126000	10589000	10415000	9710000	1.14748	0.394242
108938	Protein sip-5	816	K	_RLSQIGESHAEEESTADADK(gl)R_	20	3	815.053	0.076237	151490000	102490000	96874000	1.16951e+08	136710000	52118000	74767000	87865000	1.33103	0.396512
223105	Vesicle-associated membrane protein 7B	185	K	_IDLLVDK(gl)TDR_	7	3	434.574	1.6731	83718000	61844000	57304000	67622000	39294000	65895000	64024000	5.64043e+07	1.19888	0.396735
327605	--	154	K	_DITELQWEK(gl)R_	9	3	477.912	0.63665	4448800	6470200	1641400	4186800	10445000		3909200	7177100	0.583355	0.396885
248837	--	416	K	_IVLDADGK(gl)ATESDAASLLQK_	8	3	720.378	0.78492		12524000	9348500	10936250	7246600		10080000	8663300	1.26237	0.397294
326508	General alpha-glucoside permease	560	K	_DALDAK(gl)HLER_	6	3	427.89	0.0036171	5604800	4630200		5117500		5368200	6280900	5824550	0.878609	0.40058
293583	Alanine racemase TOXG	338	K	_HGILLDGK(gl)R_	8	3	374.884	-0.53607	23320000	12789000	44483000	26864000	39021000	27178000	44058000	3.67523e+07	0.730947	0.402786
278672	Glucokinase	102	K	_DLMTAK(gl)TAK_	6	2	546.79	-0.069636		12779000	7483200	10131100	5648100	9073800	8643500	7.78847e+06	1.30078	0.403492
222795	40S ribosomal protein S3	217	K	_SLPDAVTILDPK(gl)EETPVVQPVSQDYGAK(gl)AAQVQAAADAAR_	12	4	1087.81	-0.15136	259580000	169450000	217430000	2.15487e+08	651810000	156590000	257420000	3.55273e+08	0.606538	0.413502
280626	6-phosphogluconate dehydrogenase, decarboxylating 1	432	K	_AIHK(gl)AQPGWR_	4	3	426.567	-0.25414	74461000	92464000	46934000	7.12863e+07	62261000	55913000	59167000	5.91137e+07	1.20592	0.413934
271891	60S ribosomal protein L17	46	K	_AVK(gl)FLENVK_	3	2	581.335	0.023428	191990000	123840000	145930000	153920000	150720000	177660000	200180000	1.76187e+08	0.873619	0.417361
238783	Probable phosphatase PSR2	189	K	_DALAAQTGADSSK(gl)ANR_	13	2	845.411	-0.17531		5898200	5781700	5839950	5814200		13914000	9864100	0.592041	0.425145
219668	Casein kinase I homolog 1	374	K	_LNAAQPPPPSPIK(gl)QSPK_	13	3	628.683	0.062629	9880400	16147000		13013700	13948000		22061000	18004500	0.722803	0.432913
107731	Probable inorganic phosphate transporter 1-6	625	K	_EVK(gl)GEPAIMDNDFSQEAHDYFQR_	3	4	710.82	-0.12011	1628600000	715140000	894130000	1079290000	1496700000	1243300000	1257500000	1332500000	0.809974	0.43378
332324	3-hydroxybenzoate 4-monooxygenase	17	K	_FSQIANGLLSPK(gl)EK_	12	3	549.302	-0.39894		2174000	3399300	2786650	26642000	2240100		14441050	0.192967	0.440765
258475	Allantoin permease	583	K	_DNVVYGEEASDNVPTTVDYK(gl)Y_	20	3	831.375	0.25552	15776000	15823000	10715000	1.41047e+07	8896600	5416100	17833000	1.07152e+07	1.31632	0.451584
106275	Alcohol dehydrogenase 1	297	K	_MISIK(gl)GSYVGNR_	5	2	719.877	-1.7071	17839000		4017100	10928050		55941000	9824400	32882700	0.332334	0.458017
250398	Calcium/calmodulin-dependent protein kinase	403	K	_VAEQVEK(gl)DAK_	7	2	615.82	1.0277	24083000	26330000	10336000	2.02497e+07		17551000	11361000	14456000	1.40078	0.460013
101684	Glyceraldehyde-3-phosphate dehydrogenase	218	K	_AVGK(gl)VIPELNGK_	4	2	669.891	-0.10135		3196600	3422900	3309750	9121400	11556000	284090000	1.01589e+08	0.0325798	0.46536
249333	Eburicol 14-alpha-demethylase	436	K	_LPVK(gl)NEDEEEK(gl)VDYGYGMISK_	4	3	891.09	-0.50478	30379000		50227000	40303000	46183000	11541000	26215000	2.79797e+07	1.44044	0.469458
108141	ZZ-type zinc finger-containing protein P35G2.11c	572	K	_VTEAPSATK(gl)SVTSSVR_	9	2	867.455	0.26236	27575000	28014000	15218000	2.36023e+07	24879000	27708000	28464000	27017000	0.87361	0.474802
332323	Uncharacterized MFS-type transporter C1271.10c	303	K	_ATASALPDSSLAEK(gl)K_	14	2	801.92	0.18527	6163000	3708600	6224200	5.36527e+06		6533500	5973000	6253250	0.857997	0.474859
265317	Probable cytochrome b5	4	K	_(ac)ATK(gl)EYTYQDVAEHNTKK_	3	3	728.019	-0.83008		12283000	15942000	14112500	3024500		14676000	8850250	1.59459	0.479633
221705	Transaldolase	301	K	_FDFNEDQMAVEK(gl)LR_	12	2	928.436	0.25772	92329000	68856000	62058000	7.44143e+07	66381000	86364000	103140000	85295000	0.872435	0.481462
330565	Quinate permease	534	K	_HNAGNLELNDDSK(gl)PGLTQVEDK_	13	3	836.737	0.57561	25528000	7845500	18519000	17297500	13419000		10535000	11977000	1.44423	0.486536
234597	40S ribosomal protein S23	114	K	_AK(gl)GDIPGVR_	2	2	513.788	-0.61059		10443000	3120800	6781900	7116200	8310900	14337000	9.92137e+06	0.683565	0.486912
280826	60S ribosomal protein L11	49	K	_VLEQLSGQTPVYSK(gl)AR_	14	2	945.508	-0.48757	42858000	24660000	29218000	3.22453e+07	32549000	24659000	25883000	27697000	1.16422	0.490053
267467	Phosphoglucan phosphatase LSF1, chloroplastic	437	K	_EVK(gl)PVEPVSDAPQTEESSK_	3	3	724.022	0.36735		12266000	8341600	10303800	20481000		9485200	14983100	0.687695	0.506896
105107	--	1125	K	_EIK(gl)GPEDVEPAK_	3	2	713.365	1.8517	5391200	20175000	14459000	1.33417e+07	22077000	6276200	29107000	19153400	0.696573	0.508099
276718	Cofilin	65	K	_TVSK(gl)TGAESKGPR_	4	2	716.381	-0.3578	90223000	91688000	52945000	7.82853e+07	46424000	41875000	98636000	6.23117e+07	1.25635	0.511391
258360	--	166	K	_NVVVEKGEK(gl)R_	9	2	636.357	0.56903	125090000	108810000	89217000	1.07706e+08	78190000	132560000	60479000	9.04097e+07	1.19131	0.51162
253872	Reticulon-like protein 1	313	K	_AADEPAAPVPEVK(gl)QEEPLIST_	13	2	1153.08	-0.79564	5972900	12458000	10361000	9597300	15391000	10819000	8434000	11548000	0.831079	0.523784
265668	Protein MAM3	440	K	_VGEEDGLENDADGK(gl)GQLSARPEQR_	14	3	895.422	-2.1013	17479000	7260800	14717000	1.31523e+07	10872000		24283000	17577500	0.748244	0.536861
280626	6-phosphogluconate dehydrogenase, decarboxylating 1	79	K	_FLDNEAK(gl)GK_	7	2	568.291	0.061349	10653000	12747000	17329000	1.35763e+07	10840000	34356000	11331000	1.88423e+07	0.720523	0.546558
332350	Cell wall alpha-1,3-glucan synthase ags1	1137	K	_SALHLGGEK(gl)YQSISAASK_	9	3	654.341	-0.2354	9083400	3298700	10564000	7648700	6350400	19127000	6801900	1.07598e+07	0.710861	0.547148
332324	3-hydroxybenzoate 4-monooxygenase	19	K	_EK(gl)MTSPSYMPVSDDGGK(gl)EQSSQDASR_	2	4	762.084	1.5984	68983000	40035000	34334000	47784000	27580000	62855000	95758000	6.20643e+07	0.769911	0.558755
101684	Glyceraldehyde-3-phosphate dehydrogenase	258	K	_GATYEQIK(gl)TAVKK_	8	2	775.93	-0.014083	954270000	768430000	600650000	774450000	681860000	905890000	1001700000	863150000	0.897237	0.558965
223327	GTP-binding nuclear protein GSP1/Ran	121	K	_VCENIPIVLCGNK(gl)VDVK_	13	3	691.027	-1.3857	8957200	4521700		6739450	6937900		10436000	8686950	0.775813	0.561755
256161	Probable small nuclear ribonucleoprotein F	25	K	_LK(gl)WNETEYK_	2	3	442.223	0.61752	18659000	4679000	9804800	11047600		12310000	16661000	14485500	0.762666	0.577232
219395	Acyl-CoA desaturase	386	K	_DHPGGK(gl)ALISSAIGK_	6	2	782.926	-0.21682	60247000	43158000	32347000	4.52507e+07	36380000	54781000	66150000	52437000	0.862953	0.577949
332795	--	315	K	_GGNVPTK(gl)GEVVR_	7	3	442.909	1.019	41357000	14579000	8997300	2.16444e+07	32226000	10519000	49088000	30611000	0.70708	0.581673
332655	60S ribosomal protein L20-A	73	K	_IFAPNSVVAK(gl)SR_	10	3	468.265	0.92095	14005000	16932000	11692000	1.42097e+07		10982000	23684000	17333000	0.819804	0.585116
322918	40S ribosomal protein S27	22	K	_LK(gl)TLVPAPR_	2	2	554.845	-0.53775	13856000	10530000	11048000	1.18113e+07	4415500	21645000	18885000	1.49818e+07	0.788377	0.591418
102916	14-3-3 protein homolog	49	K	_NLLSVAYK(gl)NVIGAR_	8	3	544.646	2.3868	10819000	6540500		8679750	9069000	19549000	6635200	1.17511e+07	0.738635	0.606605
331295	--	997	K	_YVIDTEK(gl)QR_	7	3	422.554	0.67237	11088000	18570000	9679800	13112600	8694900	13121000		10907950	1.20211	0.613558
267313	--	213	K	_EGK(gl)MHWLDASPK_	3	2	756.867	0.22564	8841100	10152000	20699000	13230700		10941000	10155000	10548000	1.25433	0.619018
327232	Elongation factor 1-alpha	174	K	_QLIVACNK(gl)MDTAEWK_	8	3	640.982	-0.13725	41878000	38899000	24843000	3.52067e+07	34828000	42329000	37173000	38110000	0.923817	0.637362
232389	--	159	K	_ETQDMK(gl)EELQR_	6	2	760.854	-0.013864		10477000	8150200	9313600	11753000	8828800	9586100	1.0056e+07	0.926176	0.63848
278838	40S ribosomal protein S4-A	106	K	_LVYDTK(gl)GR_	6	2	533.288	0.32882	208460000	215960000	143780000	189400000	133860000	184000000	203880000	1.73913e+08	1.08905	0.643269
341448	Mitochondrial peroxiredoxin PRX1	202	K	_NEQAK(gl)ELFPDFR_	5	2	804.394	-0.45354	56364000	29533000	52484000	46127000	53217000	44797000	21442000	3.98187e+07	1.15843	0.644587
100780	60S ribosomal protein L7	127	K	_VTK(gl)AVTEMIK_	3	2	617.347	1.6312	36847000	34076000	30515000	3.38127e+07	24617000	11701000	49034000	2.84507e+07	1.18847	0.65426
234597	40S ribosomal protein S23	50	K	_SSPFGGSSHAK(gl)GIVLEK_	11	2	907.973	-0.12507	11131000	7593800	24508000	1.44109e+07	13908000	16798000	20279000	16995000	0.847951	0.661265
325392	60S ribosomal protein L23a	71	K	_LDEHK(gl)IIVHPLNTESAMK_	5	3	730.384	-0.43934		4246700	24513000	14379850	8814000	22584000	26585000	1.93277e+07	0.744003	0.662714
104024	Protein vip1	268	K	_STSEAPSSGPGAPAAPGASTTTETSQPVK(gl)PAEGGVSLQESTPIQTEK_	29	4	1160.06	0.51056	23993000	8303600	13799000	15365200	24030000	7246100	25251000	1.88424e+07	0.81546	0.663214
247527	Nucleoside diphosphate kinase	73	K	_IAIK(gl)PDGVQR_	4	3	404.235	-0.10824	190740000	161460000	83235000	145145000	123060000	169960000	195020000	162680000	0.892212	0.671612
334284	--	209	K	_AEGLESGEGDDDKTATK(gl)TSEK_	17	4	571.262	0.32606	23520000	14530000	30412000	2.28207e+07	20967000	20262000	36554000	2.59277e+07	0.880167	0.681337
328652	Protein GVP36	5	K	_(ac)MDNFK(gl)NFGK_	5	2	628.79	0.23558	12823000		7450100	10136550	7451500	8905000	22902000	1.30862e+07	0.7746	0.688139
252814	Vacuolar segregation protein PEP7	407	K	_NEK(gl)AESPADGHISVDVR_	3	3	646.649	0.091888	11219000	4032900	10958000	8.73663e+06	6059700		8631000	7345350	1.18941	0.691802
330891	Dynein light chain, cytoplasmic	30	K	_VEASPTSPGAGEKK(gl)_	14	2	736.373	-0.85829	8121300	18162000	19519000	1.52674e+07		11678000	14694000	13186000	1.15785	0.692347
223301	60S ribosomal protein L10-A	184	K	_RDEYLEK(gl)K_	7	2	597.809	-0.16485	129920000	106490000	95728000	1.10713e+08	82616000	231360000	82445000	1.3214e+08	0.837842	0.693877
108023	Delta(12) fatty acid desaturase	67	K	_ISYGK(gl)LIDTHGNTFEVPDYTIK_	5	3	875.778	-4.8676	9223400	10201000	14483000	1.13025e+07	8853400	15064000	13022000	1.23131e+07	0.91792	0.69985
252904	Phosphatidylethanolamine N-methyltransferase	710	K	_ATGK(gl)ESLNAR_	4	2	580.805	0.35122		19291000	12785000	16038000		11198000	29444000	20321000	0.789233	0.701565
320725	--	89	K	_GADFVDTEK(gl)AKWEAK_	9	2	904.944	-0.062905	467490000	729990000	376110000	524530000	213880000	1135400000	574880000	6.41387e+08	0.817806	0.705986
324752	--	69	K	_K(gl)AAEDGQGHSTTNEALTR_	1	3	667.319	-0.1602	46781000	22594000	26393000	3.19227e+07	23241000	74403000	20459000	3.93677e+07	0.810885	0.716227
337355	14-3-3 protein homolog	260	K	_EEKPAEEK(gl)AEEPK_	8	2	814.394	0.70465	39473000	82607000	65754000	6.26113e+07	79003000	41578000	89677000	70086000	0.89335	0.717444
329154	Cytochrome P450 52A12	696	K	_ALSK(gl)LGTQTER_	4	3	439.909	1.0885	21643000	49993000	7825100	2.6487e+07	10172000	20930000	32589000	2.12303e+07	1.2476	0.72633
103595	Multiprotein-bridging factor 1	83	K	_VGK(gl)LIQEK_	3	2	514.809	-0.21149		68536000	16985000	42760500	25863000	31757000	121590000	5.97367e+07	0.715817	0.727467
325438	Carboxypeptidase Y homolog A	443	K	_IDCEGGSLCYPGLGNIDK(gl)YLNK_	18	3	867.409	-0.81278	19909000	13619000	12658000	1.53953e+07	11435000	17108000	14542000	1.43617e+07	1.07197	0.731044
334850	Probable proteasome subunit beta type-4	49	K	_GVTILK(gl)AEDDKTR_	6	2	780.423	1.6959	27647000	31474000	15992000	2.50377e+07	22724000	60976000	9183700	3.09612e+07	0.808678	0.733014
330586	--	486	K	_K(gl)GNNAFSK_	1	2	490.251	0.48847	28809000	21144000	78073000	4.26753e+07	47575000	43482000	55852000	4.89697e+07	0.871465	0.746937
277770	Peptidyl-prolyl cis-trans isomerase, mitochondrial	162	K	_SIYGEK(gl)FADENFQEK_	6	2	959.945	-0.15791	59559000	66305000	56600000	6.08213e+07	16194000	91866000	102470000	7.01767e+07	0.866689	0.749223
108273	Eukaryotic translation initiation factor 3 subunit I	275	K	_FYHK(gl)VFEEEVGR_	4	2	827.405	0.24523	221660000	99259000	226270000	1.82396e+08	171100000	217700000	201520000	1.96773e+08	0.926936	0.759065
102482	60S ribosomal protein L31	69	K	_K(gl)VWEQGVK_	1	2	544.298	0.15481	26087000	34453000		30270000	18909000	64210000	25641000	3.62533e+07	0.834958	0.767421
216993	Vacuolar protein sorting-associated protein 27	273	K	_VDDSFDEDLK(gl)K_	10	2	712.831	0.96806	53514000	44660000	14945000	3.77063e+07	36378000	40913000	47194000	41495000	0.908696	0.769445
327444	Probable alpha-1,6-mannosyltransferase MNN10	132	K	_FNTNTHYAEK(gl)EK_	10	2	798.376	0.541		5829400	5819700	5824550		4171400	6670500	5420950	1.07445	0.777342
332673	60S ribosomal protein L35	27	K	_TLGELK(gl)TELGQLR_	6	2	786.441	0.81807	90456000	94923000	61085000	8.21547e+07	81350000	75650000	100490000	85830000	0.957179	0.791469
342835	Vacuolar segregation protein 7	653	K	_FLSAGK(gl)LAATSK_	6	2	654.37	0.13922	9907100	6529500	6092800	7509800	6692900		9373900	8033400	0.934822	0.795472
328357	Eukaryotic translation initiation factor 3 subunit J	156	K	_LAAAQK(gl)EADLK_	6	2	636.351	0.51797		9933100	5528400	7730750	6961800	7236600	10934000	8.37747e+06	0.922803	0.799369
258123	Uncharacterized solute carrier family 35 member C320.08	405	K	_K(gl)QGMIAR_	1	3	306.504	-0.17504	39668000	49820000	35089000	4.15257e+07	52990000	25560000	54125000	44225000	0.938964	0.806262
102482	60S ribosomal protein L31	68	K	_LDPQLNK(gl)K_	7	3	357.205	-0.032649	69962000	54943000	41082000	55329000	59015000	32641000	88548000	60068000	0.921106	0.807151
330586	--	510	K	_SAEK(gl)AEDKPEDAAAEAPK_	4	2	985.969	-0.43037	39749000	48729000	35237000	4.12383e+07	45440000	35933000	38758000	4.00437e+07	1.02983	0.818109
216993	Vacuolar protein sorting-associated protein 27	245	K	_SPTK(gl)VSSSVKR_	4	2	645.362	-0.33478	42685000	22469000	18521000	2.78917e+07	34327000	26930000	15711000	25656000	1.08714	0.820629
249617	Sterol 24-C-methyltransferase erg-4	4	K	_(ac)GSK(gl)IQLEQENK_	3	2	715.368	-0.41444	36662000	26796000	20981000	2.81463e+07	21724000	21107000	48938000	3.05897e+07	0.920126	0.823372
263247	Ubiquitin-like protein 1	30	K	_EQVEEK(gl)EGIPPVQQR_	6	3	627.322	0.24169	29489000	139580000	96040000	8.83697e+07	141920000	55144000	96700000	9.79213e+07	0.902456	0.825777
283507	60S ribosomal protein L16	26	K	_LASIVAK(gl)QLLSGQK_	7	2	785.47	-0.26737	17221000	12295000	14221000	14579000	11637000	6716800	22222000	1.35253e+07	1.07791	0.836777
103404	SUMO-conjugating enzyme ubc9	49	K	_EK(gl)TIWEGGQFK_	2	2	718.862	-0.56543	20345000	21449000	10737000	1.75103e+07	16958000		20037000	18497500	0.946632	0.84178
329154	Cytochrome P450 52A12	727	K	_GAGQLQPIAK(gl)DAPTF_	10	2	814.426	-0.51358	5018300	6576500	4115500	5.23677e+06	4611600		5463700	5037650	1.03953	0.852109
283507	60S ribosomal protein L16	136	K	_K(gl)YCTVGR_	1	3	333.168	0.17876	37377000		12768000	25072500	21180000	28139000	31530000	2.69497e+07	0.930345	0.862793
326508	General alpha-glucoside permease	554	K	_VDAFEGSVAGSVMDNYK(gl)DALDAK_	17	2	1258.58	-0.69133	83239000	67592000	32492000	6.11077e+07	55624000	53143000	83412000	6.40597e+07	0.953918	0.876789
267467	Phosphoglucan phosphatase LSF1, chloroplastic	143	K	_DVPLEK(gl)ENK_	6	2	593.309	0.23748		8930300	6709500	7819900	6419700		8671000	7545350	1.03639	0.878135
238526	--	264	K	_K(gl)LISTMNADQLVEK_	1	2	852.453	1.1919	4501200	8531000	13155000	8.72907e+06		14741000	4371800	9556400	0.913426	0.879928
333459	--	456	K	_DLQQQLEK(gl)R_	8	2	636.339	1.3905	9792000	16974000	15669000	14145000	6999100		23313000	15156050	0.933291	0.889878
223301	60S ribosomal protein L10-A	101	K	_INK(gl)MLSCAGADR_	3	3	483.903	-0.17361	32191000	23045000		27618000		36311000	21510000	28910500	0.955293	0.895518
339722	GTP-binding protein rhoC	20	K	_NSYYNNQPIQEK(gl)YDPSGR_	12	3	763.017	-0.28492	11646000		8238200	9942100	12083000	4956700	11563000	9.53423e+06	1.04278	0.907274
101684	Glyceraldehyde-3-phosphate dehydrogenase	250	K	_IEK(gl)GATYEQIK_	3	2	697.37	-0.16359	21817000	15833000	8453900	1.5368e+07	6570600	29033000	7697500	14433700	1.06473	0.915455
249617	Sterol 24-C-methyltransferase erg-4	12	K	_IQLEQENK(gl)ER_	8	3	467.576	0.065584	13446000	33352000	32683000	2.64937e+07	6072600	25564000	44576000	25404200	1.04289	0.936703
326971	Synaptobrevin homolog 1	58	K	_LQDK(gl)TDNLAVSAQGFRR_	4	3	678.356	0.017195	244910000	261620000	145350000	2.17293e+08	372200000	209910000	91624000	224578000	0.967563	0.938737
102285	Uncharacterized protein DR_0888	96	K	_IEDWKDDRDEK(gl)K_	11	2	845.905	-0.065683	645750000	725670000	716250000	695890000	742240000	388560000	919670000	683490000	1.01814	0.941263
107767	DnaJ-like protein 1	177	K	_TAGTEAEDKTPAPPTVTVENEVPNEK(gl)PSAPSAAAAPGLTTPGTEPSR_	26	4	1189.59	0.66778	55947000	44036000	48908000	4.96303e+07	64600000	23761000	57649000	48670000	1.01973	0.944998
104024	Protein vip1	90	K	_TALLLNSTQLGTSHISVTSASGISPDDESPATTNK(gl)ER_	35	4	978.991	-0.20016	8321200	15900000	4112700	9.44463e+06	9936300		9522000	9729150	0.970756	0.953095
104955	Acetyl-CoA carboxylase	2248	K	_VAALK(gl)AEATR_	5	2	572.328	-0.12229	15217000	7167100	4178900	8.85433e+06	6257500	12666000	7005500	8643000	1.02445	0.959043
224337	40S ribosomal protein S24-A	46	K	_DK(gl)LAGLYK_	2	2	511.287	-0.28902	58973000	54260000	36882000	5.00383e+07	40091000	52172000	59121000	5.04613e+07	0.991617	0.963635
105745	--	893	K	_TK(gl)IITTER_	2	2	538.309	-0.5283	12158000		8510800	10334400	8738000	9997300	12517000	1.04174e+07	0.992029	0.969122
249681	Inorganic pyrophosphatase	70	K	_LEISKEELLNPIK(gl)QDTK_	13	3	704.723	0.081535	7022000	11239000	9457800	9239600	5981100	12688000		9334550	0.989828	0.976392
327442	--	340	K	_GADEK(gl)KPGYMAR_	5	2	718.851	0.10803	8475300	18609000	31856000	1.96468e+07	18763000	15531000	25156000	1.98167e+07	0.991426	0.982633
261517	Putative coatomer subunit alpha	18	K	_AK(gl)GIAFHPK_	2	2	541.809	-1.6858	13483000	35347000	9280500	1.93702e+07	17965000	22921000	16873000	19253000	1.00609	0.989402
103787	Ubiquitin-40S ribosomal protein S27a	11	K	_TLTGK(gl)TITLEVESSDTIDNVKAK_	5	3	859.792	0.77712	399000000	424490000	92978000	3.05489e+08	345990000	234240000	331640000	3.03957e+08	1.00504	0.98975
225412	Chitin synthase 6	1599	K	_RGNYNEK(gl)GNIADTVQPLYDPAGGMAGDYELDDMK_	7	3	1277.91	-0.74499	53171000	52467000		52819000	66548000	29339000	63010000	5.29657e+07	0.997231	0.992958

## Sheet: sheet 2
KEGG pathway enrichment of proteins with up-regulated Kub sites
Pathway Term	KEGG pathway ID	Input mapping	Background number	P-Value	Input
Endocytosis	sce04144	3	71	0.00306215	101680|107116|346270
Ribosome	sce03010	4	181	0.00573644	273821|242837|271207|271891
Protein processing in endoplasmic reticulum	sce04141	2	86	0.0485578	346270|253316

## Sheet: sheet 3
KEGG pathway enrichment of proteins with down-regulated Kub sites
Pathway Term	KEGG pathway ID	Input mapping	Background number	P-Value	Input
Biosynthesis of antibiotics	sce01130	35	219	1.15e-05	104720|221705|252290|267279|258754|251906|106275|249333|244692|249617|333430|249839|107213|333867|226912|105467|225654|218572|101684|328301|221435|217385|275116|293583|280429|247527|233295|330068|267473|280626|269272|326318|103155|228356|245284
Biosynthesis of amino acids	sce01230	17	123	0.00822016	104720|256419|221705|101684|275116|267279|293583|249839|333430|233295|225654|330068|245284|258754|328301|269272|103155
Glycolysis / Gluconeogenesis	sce00010	10	58	0.011161	104720|103155|252290|249839|221435|233295|101684|258754|106275|328301
Biosynthesis of secondary metabolites	sce01110	31	296	0.0182409	104720|221705|252290|267279|258754|251906|106275|249333|244692|249617|333430|249839|105467|225654|101684|328301|221435|217385|275116|293583|280429|247527|233295|251702|330068|280626|264271|220750|326318|103155|228356
Pentose phosphate pathway	sce00030	6	28	0.0200204	104720|221705|275116|249839|280429|280626
Carbon metabolism	sce01200	14	114	0.0354539	104720|269272|280429|217385|275116|249839|233295|221705|101684|258754|328301|272369|280626|103155
Steroid biosynthesis	sce00100	4	17	0.0426796	228356|251906|249333|249617

## Sheet: Key
Term	Description
Protein ID	Accession number from Cryphonectria parasitica database v2.0
Positions within proteins	Amino acid position of the ubiquitination site within the protein sequence starting with the start methionine
Amino acid	The amino of ubiquitination
Modified sequence	Sequence of the identified peptide with post translation modification, e.g. gl mean ubiquination modified
Position in peptide	Amino acid position of the ubiquitination site within the peptide
Charge	Charge state of the precursor ion
m/z	Mass to charge ratio
Mass error [ppm]	Difference between the measured mass and the theoretical mass
Intensity	Sum of the peptide area from each acquisition
Relative Quantification	Ratio of the average intensity of the peptides from the delta cpubi4 samples divided by the ku80
t test p-value	Scored using Student's t-test, n=5
Regulated	The threhold change at 2 (p-value<0.05)
